# Supplementary material for: Prevalence and clinical profile of glaucoma patients in rural Nigeria—A hospital based study
Source: PLoS One. 2021 Dec 2;16(12):e0260965. doi: 10.1371/journal.pone.0260965 (PMC8639068; doi:10.1371/journal.pone.0260965)
Supplement: S1 Data — (XLSX) [file pone.0260965.s001.xlsx]

## Sheet: Values behind the descriptives 
AGE	GENDER	OCCUP	ETHNICGROUP	ETHNICITY	RELIGION	C/D RE	C/D LE	IOP RE	IOP LE	Diagnosis year	TYP VF D	VA RE	VA LE	Glaucomatype	Surgey (y=1,n=0)	MGT	MedClass	GHFT
68	M	FARMER	Hausa	Hausa	MUSLIM	0.8	0.7	23	23	2016	Tunnel	2.8	2.8	POAG	No	PROST	Protaglandin	OutsideNormalLimit
70	M	FARMER	Hausa	Hausa	MUSLIM	0.6	0.6	23	22	2012	Arcuate	2.8	2.8	SG	No	BETA B	Betablocker	OutsideNormalLimit
52	F	FARMER	NonHausa	KANURI	MUSLIM	0.8	0.6	22	21	2016	Tunnel	2.8	2.8	POAG	No	ALPH	Alphaagonist	OutsideNormalLimit
57	M	FARMER	NonHausa	GWARI	MUSLIM	0.8	0.7	26	26	2016	Tunnel	2.8	2.8	POAG	No	ALPH	Alphaagonist	OutsideNormalLimit
60	M	FARMER	NonHausa	GWARI	MUSLIM	0.8	0.6	23	23	2016	Tunnel	2.8	2.8	POAG	No	ALPH	Alphaagonist	OutsideNormalLimit
72	F	TEACHER	Hausa	Hausa	MUSLIM	0.8	0.7	23	23	2016	Tunnel	2.8	2.8	POAG	No	ALPH	Alphaagonist	Borderline
70	M	FARMER	Hausa	Hausa	MUSLIM	0.8	0.7	22	22	2016	Tunnel	2.8	2.3	PACG	No	BETA B	Betablocker	OutsideNormalLimit
70	M	FARMER	NonHausa	IGALA	MUSLIM	0.8	0.7	23	23	2016	Tunnel	2.8	1.3	POAG	No	BETA B	Betablocker	OutsideNormalLimit
69	M	FARMER	NonHausa	GWARI	MUSLIM	0.8	0.7	24	24	2016	Tunnel	2.8	0.8	POAG	Yes	SURGERY		OutsideNormalLimit
65	M	FARMER	Hausa	Hausa	MUSLIM	0.8	0.6	23	23	2016	Tunnel	2.8	0.8	POAG	No	PROST	Protaglandin	OutsideNormalLimit
71	F	FARMER	Hausa	Hausa	MUSLIM	0.8	0.7	25	25	2016	Tunnel	2.8	0.8	PACG	No	ALPH	Alphaagonist	OutsideNormalLimit
73	F	FARMER	Hausa	Hausa	MUSLIM	0.6	0.7	29	27	2016	Ring	2.8	0.3	POAG	Yes	SURGERY		Borderline
82	F	RTD	NonHausa	OTHERS	CHRISTIAN	0.8	0.6	25	22	2016	Tunnel	2.3	2.8	POAG	No	BETA B	Betablocker	OutsideNormalLimit
73	F	FARMER	Hausa	Hausa	MUSLIM	0.7	0.7	23	22	2016	Tunnel	2.3	1.4	PACG	No	ALPH	Alphaagonist	OutsideNormalLimit
73	F	FARMER	Hausa	Hausa	MUSLIM	0.6	0.7	29	23	2016	Tunnel	2.3	1	POAG	No	ALPH	Alphaagonist	OutsideNormalLimit
75	F	FARMER	Hausa	Hausa	MUSLIM	0.6	0.6	36	32	2016	Ring	2.3	0.8	PACG	No	BETA B	Betablocker	Borderline
74	F	FARMER	Hausa	Hausa	MUSLIM	0.8	0.6	36	35	2016	Ring	2.3	0.3	PACG	No	CARB	CAI	WithinNormalLimits
59	M	TEACHER	Fulani	FULANI	MUSLIM	0.7	0.8	29	29	2012	Arcuate	1.5	1.5	POAG	No	BETA B	Betablocker	WithinNormalLimits
70	F	FARMER	Hausa	Hausa	MUSLIM	0.7	0.8	22	22	2016	Arcuate	1.5	1.5	PACG	No	BETA B	Betablocker	WithinNormalLimits
60	M	TRADER	Hausa	Hausa	CHRISTIAN	0.8	0.8	29	23	2011	Arcuate	1.5	1.5	PACG	Yes	SURGERY		OutsideNormalLimit
70	F	TRADER	Fulani	FULANI	MUSLIM	0.9	0.7	32	32	2011	Arcuate	1.5	1.5	POAG	Yes	SURG+B	Betablocker	OutsideNormalLimit
90	F	RTD	Hausa	Hausa	MUSLIM	0.7	0.7	40	22	2012	Tunnel	1.5	1.5	POAG	No	BETA B	Betablocker	OutsideNormalLimit
83	F	RTD	Hausa	Hausa	MUSLIM	0.8	0.7	23	20	2016	Tunnel	1.5	1.5	PACG	No	BETA B	Betablocker	OutsideNormalLimit
69	M	FARMER	Fulani	FULANI	MUSLIM	0.7	0.7	17	30	2011	Paracentral	1.5	1.5	POAG	No	PROST	Protaglandin	Borderline
75	F	FARMER	Hausa	Hausa	MUSLIM	0.7	0.7	23	21	2016	Ring	1.4	2.3	POAG	No	ALPH	Alphaagonist	OutsideNormalLimit
100	F	RTD	Hausa	Hausa	MUSLIM	0.6	0.6	36	36	2014	Tunnel	1.4	1.4	POAG	No	BETA B	Betablocker	ReducedSensitivity
79	F	FARMER	Hausa	Hausa	MUSLIM	0.7	0.7	23	25	2012	Tunnel	1.4	1.4	POAG	No	BETA B	Betablocker	OutsideNormalLimit
78	F	FARMER	Hausa	Hausa	MUSLIM	0.6	0.6	25	25	2012	Tunnel	1.4	1.4	POAG	No	BETA B	Betablocker	OutsideNormalLimit
90	F	RTD	NonHausa	IGALA	CHRISTIAN	0.7	0.3	29	20	2011	Tunnel	1.4	1.4	NTG	No	BETA B	Betablocker	Borderline
78	M	FARMER	Hausa	Hausa	MUSLIM	0.7	0.7	22	20	2016	Ring	1.3	2.3	POAG	No	CARB	CAI	OutsideNormalLimit
73	F	FARMER	Hausa	Hausa	MUSLIM	0.6	0.6	29	26	2016	Ring	1.3	1.9	PACG	No	CARB	CAI	OutsideNormalLimit
57	M	TRADER	Fulani	FULANI	MUSLIM	0.8	0.7	29	28	2011	Arcuate	1.3	1.4	SG	No	BETA B	Betablocker	Borderline
90	F	RTD	Fulani	FULANI	MUSLIM	0.7	0.8	43	43	2011	Tunnel	1.3	1.3	POAG	No	BETA B	Betablocker	WithinNormalLimits
76	F	TRADER	Hausa	Hausa	MUSLIM	0.6	0.6	29	26	2016	Paracentral	1.3	1.3	POAG	No	BETA B	Betablocker	WithinNormalLimits
81	F	RTD	Hausa	Hausa	MUSLIM	0.8	0.9	43	43	2014	Tunnel	1.3	1.3	POAG	No	BETA B	Betablocker	ReducedSensitivity
80	F	RTD	Fulani	FULANI	MUSLIM	0.6	0.8	26	26	2012	Ring	1.3	1.3	POAG	No	BETA B	Betablocker	ReducedSensitivity
86	F	RTD	NonHausa	IGBO	CHRISTIAN	0.7	0.8	30	31	2011	Tunnel	1.3	1.3	POAG	Yes	SURGERY		OutsideNormalLimit
50	M	FARMER	Fulani	FULANI	MUSLIM	0.6	0.7	29	28	2015	Tunnel	1.3	1.3	POAG	No	PROST	Protaglandin	OutsideNormalLimit
82	F	RTD	Fulani	FULANI	MUSLIM	0.7	0.7	41	41	2013	Tunnel	1.3	1.3	PACG	No	PROST	Protaglandin	OutsideNormalLimit
83	M	RTD	Fulani	FULANI	MUSLIM	0.7	0.7	43	43	2013	Tunnel	1.3	1.3	PACG	No	PROST	Protaglandin	OutsideNormalLimit
80	F	RTD	Fulani	FULANI	MUSLIM	0.6	0.6	41	41	2013	Tunnel	1.3	1.3	PACG	No	PROST	Protaglandin	OutsideNormalLimit
74	F	TRADER	Fulani	FULANI	MUSLIM	0.6	0.6	32	32	2013	Tunnel	1.3	1.3	PACG	No	CARB	CAI	OutsideNormalLimit
80	F	RTD	Hausa	Hausa	CHRISTIAN	0.7	0.7	29	29	2011	Ring	1.3	1.3	SG	No	BETA B	Betablocker	OutsideNormalLimit
80	M	RTD	Hausa	Hausa	MUSLIM	0.9	0.9	30	40	2012	Tunnel	1.3	1.3	POAG	No	BETA B	Betablocker	OutsideNormalLimit
72	M	FARMER	Hausa	Hausa	MUSLIM	0.8	0.7	31	31	2013	Arcuate	1.3	1.3	POAG	No	BETA B	Betablocker	OutsideNormalLimit
77	F	FARMER	Hausa	Hausa	MUSLIM	0.7	0.7	25	23	2012	Ring	1.3	1.3	POAG	No	BETA B	Betablocker	OutsideNormalLimit
69	F	TRADER	NonHausa	YORUBA	MUSLIM	0.5	0.6	36	36	2015	Ring	1.3	1.3	POAG	No	BETA B	Betablocker	OutsideNormalLimit
50	F	TEACHER	Hausa	Hausa	CHRISTIAN	0.9	0.4	17	17	2011	Arcuate	1.3	1.3	NTG	No	BETA B	Betablocker	OutsideNormalLimit
50	F	HAIR DRES	NonHausa	OTHERS	MUSLIM	0.7	0.3	15	19	2012	Arcuate	1.3	1.3	NTG	No	BETA B	Betablocker	OutsideNormalLimit
70	F	TEACHER	Hausa	Hausa	MUSLIM	0.7	0.7	29	31	2012	Arcuate	1.3	1.3	SG	No	ALPH		OutsideNormalLimit
64	F	FARMER	Hausa	Hausa	MUSLIM	0.7	0.6	24	24	2013	Arcuate	1.3	1.3	POAG	No	ALPH	Alphaagonist	OutsideNormalLimit
50	M	FARMER	Hausa	Hausa	MUSLIM	0.6	0.6	22	20	2016	Paracentral	1.3	1.3	PACG	No	PROST	Protaglandin	Borderline
90	F	RTD	Hausa	Hausa	MUSLIM	0.5	0.6	43	43	2014	Tunnel	1.3	1.3	POAG	No	BETA B	Betablocker	Borderline
73	M	FARMER	Hausa	Hausa	MUSLIM	0.6	0.6	23	23	2013	Arcuate	1.3	1.3	POAG	No	ALPH	Alphaagonist	Borderline
73	F	TRADER	Fulani	FULANI	MUSLIM	0.6	0.7	42	42	2013	Tunnel	1.3	1.3	PACG	No	ALPH	Alphaagonist	Borderline
77	F	FARMER	Hausa	Hausa	MUSLIM	0.6	0.6	25	25	2012	Tunnel	1.3	1.1	POAG	No	BETA B	Betablocker	Borderline
84	F	RTD	Hausa	Hausa	MUSLIM	0.7	0.6	40	40	2013	Tunnel	1.3	0.3	POAG	No	ALPH	Alphaagonist	WithinNormalLimits
73	M	FARMER	Hausa	Hausa	MUSLIM	0.6	0.6	29	22	2013	Arcuate	1.3	0.3	PACG	No	ALPH	Alphaagonist	WithinNormalLimits
50	M	FARMER	Hausa	Hausa	MUSLIM	0.7	0.7	41	41	2013	Seidel	1.3	0.3	PACG	No	BETA B	Betablocker	ReducedSensitivity
78	M	FARMER	Hausa	Hausa	MUSLIM	0.7	0.6	36	33	2016	Tunnel	1.3	0.3	POAG	Yes	SURG+AL	Alphaagonist	OutsideNormalLimit
61	M	FARMER	Hausa	Hausa	MUSLIM	0.4	0.6	24	22	2013	Ring	1.3	0.3	POAG	No	PROST	Protaglandin	OutsideNormalLimit
67	M	FARMER	Hausa	Hausa	MUSLIM	0.6	0.7	23	22	2016	Tunnel	1.3	0.3	POAG	No	BETA B	Betablocker	OutsideNormalLimit
63	F	FARMER	Fulani	FULANI	MUSLIM	0.6	0.6	24	24	2013	Tunnel	1.3	0.3	PACG	No	BETA B	Betablocker	OutsideNormalLimit
51	F	CIVIL SER	NonHausa	GWARI	MUSLIM	0.7	0.7	29	26	2013	Arcuate	1.3	0.3	POAG	No	BETA B	Betablocker	Borderline
53	F	TRADER	Hausa	Hausa	MUSLIM	0.6	0.6	24	24	2013	Arcuate	1.3	0.3	PACG	No	BETA B	Betablocker	Borderline
80	F	RTD	NonHausa	KANURI	MUSLIM	0.6	0.6	25	25	2012	Tunnel	1.1	1.3	POAG	No	BETA B	Betablocker	Borderline
90	F	RTD	NonHausa	KANURI	MUSLIM	0.8	0.6	24	23	2016	Tunnel	1.1	1.1	POAG	No	ALPH	Alphaagonist	OutsideNormalLimit
75	F	FARMER	Hausa	Hausa	CHRISTIAN	0.7	0.8	32	31	2011	Arcuate	1.1	0	PACG	No	BETA B	Betablocker	WithinNormalLimits
73	F	FARMER	Hausa	Hausa	MUSLIM	0.7	0.7	22	23	2016	Tunnel	1	2.3	PACG	No	ALPH	Alphaagonist	OutsideNormalLimit
72	F	FARMER	Hausa	Hausa	MUSLIM	0.8	0.8	22	29	2011	Tunnel	1	1	POAG	No	CARB	CAI	WithinNormalLimits
88	F	RTD	Hausa	Hausa	MUSLIM	0.8	0.8	29	29	2012	Ring	1	1	POAG	No	CARB	CAI	WithinNormalLimits
82	M	FARMER	Hausa	Hausa	MUSLIM	0.8	0.6	25	25	2013	Tunnel	1	1	POAG	No	CARB	CAI	WithinNormalLimits
83	F	RTD	Hausa	Hausa	MUSLIM	0.7	0.7	25	25	2012	Ring	1	1	POAG	No	BETA B	Betablocker	WithinNormalLimits
92	F	RTD	Fulani	FULANI	MUSLIM	0.7	0.8	42	42	2011	Tunnel	1	1	POAG	No	BETA B	Betablocker	WithinNormalLimits
63	F	FARMER	Hausa	Hausa	MUSLIM	0.6	0.6	23	38	2013	Ring	1	1	POAG	No	BETA B	Betablocker	WithinNormalLimits
60	F	TRADER	Hausa	Hausa	MUSLIM	0.4	0.4	23	22	2012	Seidel	1	1	POAG	No	BETA B	Betablocker	WithinNormalLimits
81	F	RTD	Hausa	Hausa	MUSLIM	0.6	0.8	23	24	2012	Ring	1	1	SG	No	ALPH	Alphaagonist	WithinNormalLimits
84	F	RTD	Fulani	FULANI	MUSLIM	0.7	0.7	23	23	2012	Tunnel	1	1	POAG	No	ALPH	Alphaagonist	WithinNormalLimits
65	M	FARMER	Hausa	Hausa	MUSLIM	0.6	0.6	27	18	2012	Arcuate	1	1	POAG	No	ALPH	Alphaagonist	WithinNormalLimits
89	F	RTD	Hausa	Hausa	MUSLIM	0.6	0.6	22	22	2016	Tunnel	1	1	POAG	No	ALPH	Alphaagonist	WithinNormalLimits
60	M	FARMER	Hausa	Hausa	MUSLIM	0.6	0.6	29	2	2012	Arcuate	1	1	PACG	No	ALPH	Alphaagonist	WithinNormalLimits
90	M	RTD	Hausa	Hausa	MUSLIM	0.8	0.8	29	29	2012	Seidel	1	1	POAG	No	BETA B	Betablocker	ReducedSensitivity
60	M	FARMER	NonHausa	KANURI	CHRISTIAN	0.8	0.8	19	20	2012	Ring	1	1	NTG	No	BETA B	Betablocker	ReducedSensitivity
70	F	FARMER	Hausa	Hausa	MUSLIM	0.7	0.7	23	23	2013	Tunnel	1	1	POAG	No	ALPH	Alphaagonist	ReducedSensitivity
92	M	RTD	Fulani	FULANI	MUSLIM	0.7	0.7	36	19	2012	Tunnel	1	1	POAG	No	ALPH	Alphaagonist	ReducedSensitivity
84	F	RTD	Hausa	Hausa	MUSLIM	0.6	0.8	23	23	2012	Ring	1	1	POAG	No	ALPH	Alphaagonist	ReducedSensitivity
81	M	RTD	NonHausa	NUPE	CHRISTIAN	0.7	0.7	32	20	2011	Arcuate	1	1	POAG	No	ALPH	Alphaagonist	ReducedSensitivity
63	M	LECTUR	Fulani	FULANI	MUSLIM	0.6	0.6	23	24	2012	Tunnel	1	1	POAG	Yes	SURG+AL	Alphaagonist	OutsideNormalLimit
70	M	FARMER	Hausa	Hausa	MUSLIM	0.6	0.6	26	25	2012	Ring	1	1	POAG	Yes	SUR+BE	Betablocker	OutsideNormalLimit
67	M	TRADER	Hausa	Hausa	MUSLIM	0.8	0.8	29	28	2011	Arcuate	1	1	POAG	No	PROST	Protaglandin	OutsideNormalLimit
80	F	RTD	Hausa	Hausa	CHRISTIAN	0.7	0.7	36	36	2011	Tunnel	1	1	SG	No	BETA B	Betablocker	OutsideNormalLimit
63	M	MASON	Fulani	FULANI	MUSLIM	0.7	0.8	32	32	2012	Arcuate	1	1	SG	No	BETA B	Betablocker	OutsideNormalLimit
60	F	LECTUR	Hausa	Hausa	MUSLIM	0.6	0.8	23	23	2012	Arcuate	1	1	SG	No	BETA B	Betablocker	OutsideNormalLimit
73	M	FARMER	Fulani	FULANI	MUSLIM	0.8	0.5	24	24	2011	Tunnel	1	1	POAG	No	BETA B	Betablocker	OutsideNormalLimit
96	F	RTD	NonHausa	IGALA	CHRISTIAN	0.7	0.8	36	36	2011	Tunnel	1	1	POAG	No	BETA B	Betablocker	OutsideNormalLimit
54	M	FARMER	Hausa	Hausa	MUSLIM	0.7	0.8	26	26	2011	Seidel	1	1	POAG	No	BETA B	Betablocker	OutsideNormalLimit
79	M	FARMER	Hausa	Hausa	MUSLIM	0.7	0.7	30	29	2012	Ring	1	1	POAG	No	BETA B	Betablocker	OutsideNormalLimit
67	F	FARMER	Hausa	Hausa	MUSLIM	0.7	0.6	25	25	2012	Tunnel	1	1	POAG	No	BETA B	Betablocker	OutsideNormalLimit
90	F	RTD	Hausa	Hausa	MUSLIM	0.7	0.7	38	22	2013	Tunnel	1	1	POAG	No	BETA B	Betablocker	OutsideNormalLimit
80	F	RTD	Hausa	Hausa	MUSLIM	0.6	0.6	23	43	2013	Tunnel	1	1	POAG	No	BETA B	Betablocker	OutsideNormalLimit
70	M	FARMER	Hausa	Hausa	MUSLIM	0.5	0.6	23	23	2013	Ring	1	1	POAG	No	BETA B	Betablocker	OutsideNormalLimit
59	M	FARMER	Fulani	FULANI	MUSLIM	0.8	0.6	26	26	2013	Ring	1	1	PACG	No	BETA B	Betablocker	OutsideNormalLimit
60	M	FARMER	Fulani	FULANI	MUSLIM	0.7	0.6	25	25	2013	Ring	1	1	PACG	No	BETA B	Betablocker	OutsideNormalLimit
51	F	FARMER	Fulani	FULANI	MUSLIM	0.7	0.7	17	23	2012	Seidel	1	1	NTG	No	BETA B	Betablocker	OutsideNormalLimit
67	M	TEACHER	Hausa	Hausa	MUSLIM	0.4	0.7	23	30	2011	Arcuate	1	1	SG	No	ALPH	Alphaagonist	OutsideNormalLimit
73	F	FARMER	Hausa	Hausa	MUSLIM	0.7	0.7	32	29	2012	Ring	1	1	POAG	No	ALPH	Alphaagonist	OutsideNormalLimit
66	M	FARMER	Hausa	Hausa	MUSLIM	0.7	0.7	25	25	2012	Arcuate	1	1	POAG	No	ALPH	Alphaagonist	OutsideNormalLimit
72	F	FARMER	Hausa	Hausa	MUSLIM	0.7	0.7	23	25	2012	Tunnel	1	1	POAG	No	ALPH	Alphaagonist	OutsideNormalLimit
53	F	LAWYER	Fulani	FULANI	MUSLIM	0.6	0.8	24	43	2012	Ring	1	1	POAG	No	ALPH	Alphaagonist	OutsideNormalLimit
88	F	RTD	Fulani	FULANI	MUSLIM	0.6	0.5	24	24	2014	Tunnel	1	1	POAG	No	ALPH	Alphaagonist	OutsideNormalLimit
70	F	CIVIL SER	NonHausa	YORUBA	CHRISTIAN	0.8	0.8	29	23	2011	Ring	1	1	PACG	No	ALPH	Alphaagonist	OutsideNormalLimit
87	M	FARMER	Hausa	Hausa	MUSLIM	0.8	0.8	32	37	2012	Tunnel	1	1	PACG	No	ALPH	Alphaagonist	OutsideNormalLimit
60	F	FARMER	Hausa	Hausa	MUSLIM	0.7	0.7	23	29	2012	Arcuate	1	1	PACG	No	ALPH	Alphaagonist	OutsideNormalLimit
60	F	LAWYER	NonHausa	IGALA	MUSLIM	0.6	0.6	24	40	2012	Ring	1	1	PACG	No	ALPH	Alphaagonist	OutsideNormalLimit
92	M	RTD	Hausa	Hausa	MUSLIM	0.7	0.8	43	43	2012	Tunnel	1	1	POAG	No	CARB	CAI	OutsideNormalLimit
80	M	RTD	Hausa	Hausa	MUSLIM	0.7	0.7	23	28	2012	Tunnel	1	1	PACG	Yes	SURG+B	Betablocker	Borderline
80	M	RTD	Hausa	Hausa	MUSLIM	0.8	0.8	43	28	2011	Ring	1	1	POAG	No	PROST	Protaglandin	Borderline
52	M	DOCTOR	NonHausa	OTHERS	MUSLIM	0.7	0.8	29	22	2011	Ring	1	1	POAG	No	PROST	Protaglandin	Borderline
69	M	TRADER	Hausa	Hausa	MUSLIM	0.6	0.6	23	50	2012	Arcuate	1	1	POAG	No	PROST	Protaglandin	Borderline
55	F	FARMER	Hausa	Hausa	MUSLIM	0.8	0.8	42	41	2012	Tunnel	1	1	POAG	No	CARB	CAI	Borderline
61	M	CIVIL SER	Hausa	Hausa	MUSLIM	0.8	0.8	23	29	2011	Tunnel	1	1	PACG	No	CARB	CAI	Borderline
75	F	FARMER	Hausa	Hausa	MUSLIM	0.7	0.9	28	28	2011	Ring	1	1	POAG	No	BETA B	Betablocker	Borderline
64	M	FARMER	Hausa	Hausa	MUSLIM	0.7	0.8	26	26	2011	Ring	1	1	POAG	No	BETA B	Betablocker	Borderline
80	M	FARMER	Hausa	Hausa	MUSLIM	0.7	0.8	29	29	2011	Tunnel	1	1	POAG	No	BETA B	Betablocker	Borderline
82	F	RTD	Hausa	Hausa	MUSLIM	0.7	0.8	25	23	2012	Tunnel	1	1	POAG	No	BETA B	Betablocker	Borderline
79	M	FARMER	Hausa	Hausa	MUSLIM	0.7	0.7	40	40	2012	Ring	1	1	POAG	No	BETA B	Betablocker	Borderline
59	F	CIVIL SER	Hausa	Hausa	MUSLIM	0.7	0.8	31	23	2012	Seidel	1	1	SG	No	ALPH	Alphaagonist	Borderline
82	M	RTD	Fulani	FULANI	MUSLIM	0.7	0.7	40	43	2012	Ring	1	1	POAG	No	ALPH	Alphaagonist	Borderline
70	M	FARMER	Hausa	Hausa	MUSLIM	0.7	0.7	34	40	2012	Tunnel	1	0.8	POAG	Yes	SURG+B	Betablocker	OutsideNormalLimit
53	F	NURSE	Hausa	Hausa	MUSLIM	0.7	0.8	26	23	2012	Arcuate	1	0.8	POAG	Yes	SURG+A		OutsideNormalLimit
93	F	RTD	Hausa	Hausa	MUSLIM	0.7	0.7	36	22	2012	Ring	1	0.8	POAG	No	ALPH	Alphaagonist	OutsideNormalLimit
80	F	RTD	Hausa	Hausa	CHRISTIAN	0.8	0.8	29	29	2011	Tunnel	1	0.8	PACG	No	ALPH	Alphaagonist	OutsideNormalLimit
72	M	FARMER	Hausa	Hausa	MUSLIM	0.6	0.6	22	23	2012	Tunnel	1	0.8	POAG	Yes	SURG+B	Betablocker	Borderline
62	M	FARMER	Hausa	Hausa	MUSLIM	0.7	0.8	29	24	2012	Arcuate	1	0.8	POAG	No	BETA B	Betablocker	Borderline
69	F	ADMINSTR	Fulani	FULANI	MUSLIM	0.7	0.7	22	23	2012	Arcuate	1	0.3	POAG	No	CARB	CAI	WithinNormalLimits
60	M	FARMER	Hausa	Hausa	MUSLIM	0.5	0.6	25	25	2013	Arcuate	1	0.3	POAG	No	CARB	CAI	WithinNormalLimits
54	F	FARMER	Hausa	Hausa	MUSLIM	0.6	0.6	18	18	2013	Arcuate	1	0.3	NTG	No	BETA B	Betablocker	WithinNormalLimits
81	M	FARMER	Hausa	Hausa	MUSLIM	0.7	0.7	26	26	2013	Tunnel	1	0.3	PACG	No	ALPH	Alphaagonist	WithinNormalLimits
61	M	FARMER	Hausa	Hausa	MUSLIM	0.6	0.7	23	23	2013	Arcuate	1	0.3	POAG	Yes	SURG+A		OutsideNormalLimit
84	F	FARMER	Hausa	Hausa	MUSLIM	0.6	0.7	26	26	2013	Arcuate	1	0.3	PACG	No	BETA B	Betablocker	OutsideNormalLimit
57	F	TEACHER	Fulani	FULANI	MUSLIM	0.6	0.6	23	23	2012	Arcuate	1	0.3	SG	No	CARB	CAI	Borderline
56	M	FARMER	Fulani	FULANI	MUSLIM	0.7	0.7	32	22	2011	Paracentral	1	0.2	POAG	No	BETA B	Betablocker	WithinNormalLimits
67	F	FARMER	Hausa	Hausa	MUSLIM	0.6	0.6	28	23	2012	Paracentral	1	0.2	POAG	No	PROST	Protaglandin	OutsideNormalLimit
64	M	CIVIL SER	NonHausa	GWARI	MUSLIM	0.7	0.8	24	24	2011	Ring	1	0.2	POAG	No	BETA B	Betablocker	OutsideNormalLimit
55	M	CIVIL SER	Hausa	Hausa	MUSLIM	0.8	0.8	32	24	2011	Arcuate	1	0.2	POAG	No	ALPH	Alphaagonist	OutsideNormalLimit
92	M	RTD	Hausa	Hausa	MUSLIM	0.8	0.8	43	24	2011	Tunnel	1	0.2	POAG	No	ALPH	Alphaagonist	Borderline
53	M	TRADER	Hausa	Hausa	MUSLIM	0.8	0.8	24	22	2011	Seidel	1	0	POAG	No	CARB	CAI	Borderline
54	M	FARMER	Hausa	Hausa	MUSLIM	0.8	0.7	22	22	2016	Tunnel	0.8	2.8	POAG	No	PROST	Protaglandin	OutsideNormalLimit
67	M	FARMER	Hausa	Hausa	MUSLIM	0.8	0.7	22	22	2016	Tunnel	0.8	2.8	POAG	No	BETA B	Betablocker	OutsideNormalLimit
73	M	FARMER	Hausa	Hausa	MUSLIM	0.6	0.7	26	30	2012	Arcuate	0.8	1	PACG	Yes	SURG+AL	Alphaagonist	OutsideNormalLimit
66	M	FARMER	Fulani	FULANI	MUSLIM	0.6	0.7	29	29	2014	Arcuate	0.8	1	POAG	No	BETA B	Betablocker	OutsideNormalLimit
60	F	FARMER	NonHausa	IGBO	CHRISTIAN	0.8	0.7	31	31	2011	Tunnel	0.8	1	PACG	No	BETA B	Betablocker	OutsideNormalLimit
70	F	TRADER	Hausa	Hausa	MUSLIM	0.6	0.8	22	29	2012	Ring	0.8	1	POAG	No	BETA B	Betablocker	Borderline
70	M	FARMER	Fulani	FULANI	MUSLIM	0.6	0.4	26	26	2013	Tunnel	0.8	0.8	POAG	Yes	SURG+PORS	Protaglandin	WithinNormalLimits
72	F	FARMER	NonHausa	IGALA	MUSLIM	0.6	0.6	29	28	2015	Ring	0.8	0.8	POAG	No	PROST	Protaglandin	WithinNormalLimits
86	F	RTD	Fulani	FULANI	MUSLIM	0.8	0.6	36	30	2014	Tunnel	0.8	0.8	POAG	No	BETA B	Betablocker	WithinNormalLimits
64	F	TRADER	NonHausa	IGBO	CHRISTIAN	0.6	0.6	23	23	2015	Ring	0.8	0.8	POAG	No	BETA B	Betablocker	WithinNormalLimits
88	F	RTD	Fulani	FULANI	MUSLIM	0.6	0.5	23	23	2013	Tunnel	0.8	0.8	POAG	No	BETA B	Betablocker	WithinNormalLimits
87	F	RTD	Fulani	FULANI	MUSLIM	0.8	0.5	36	36	2014	Tunnel	0.8	0.8	PACG	No	BETA B	Betablocker	WithinNormalLimits
86	F	FARMER	Fulani	FULANI	MUSLIM	0.9	0.8	32	31	2011	Tunnel	0.8	0.8	POAG	No	BETA B	Betablocker	ReducedSensitivity
90	M	FARMER	Fulani	FULANI	MUSLIM	0.9	0.8	38	35	2011	Tunnel	0.8	0.8	POAG	No	BETA B	Betablocker	ReducedSensitivity
59	F	LECTURER	NonHausa	IGBO	CHRISTIAN	0.8	0.6	24	24	2014	Arcuate	0.8	0.8	POAG	No	BETA B	Betablocker	ReducedSensitivity
60	F	BANKER	NonHausa	IGBO	CHRISTIAN	0.8	0.6	22	22	2014	Arcuate	0.8	0.8	POAG	No	BETA B	Betablocker	ReducedSensitivity
78	M	FARMER	Hausa	Hausa	MUSLIM	0.6	0.6	29	29	2013	Ring	0.8	0.8	POAG	No	ALPH	Alphaagonist	ReducedSensitivity
80	F	RTD	Hausa	Hausa	MUSLIM	0.8	0.8	22	22	2016	Arcuate	0.8	0.8	PACG	No	ALPH	Alphaagonist	ReducedSensitivity
68	M	FARMER	Hausa	Hausa	MUSLIM	0.8	0.7	24	24	2016	Tunnel	0.8	0.8	POAG	Yes	SURGERY		OutsideNormalLimit
50	M	FARMER	Fulani	FULANI	MUSLIM	0.6	0.7	16	16	2013	Tunnel	0.8	0.8	NTG	Yes	SURG+PROS	Protaglandin	OutsideNormalLimit
85	M	RTD	Hausa	Hausa	MUSLIM	0.7	0.6	29	29	2015	Ring	0.8	0.8	POAG	Yes	SURG+AL	Alphaagonist	OutsideNormalLimit
59	M	FARMER	NonHausa	KAMBARI	MUSLIM	0.6	0.5	29	28	2014	Arcuate	0.8	0.8	POAG	Yes	SURG+AL	Alphaagonist	OutsideNormalLimit
60	M	FARMER	Hausa	Hausa	MUSLIM	0.6	0.7	30	30	2013	Arcuate	0.8	0.8	POAG	Yes	SURG+AL	Alphaagonist	OutsideNormalLimit
62	M	FARMER	Hausa	Hausa	MUSLIM	0.6	0.7	25	25	2013	Arcuate	0.8	0.8	POAG	Yes	SURG+AL	Alphaagonist	OutsideNormalLimit
71	F	TRADER	Fulani	FULANI	MUSLIM	0.6	0.6	27	22	2013	Arcuate	0.8	0.8	POAG	Yes	SURG+AL	Alphaagonist	OutsideNormalLimit
102	F	RTD	Fulani	FULANI	MUSLIM	0.7	0.8	29	29	2016	Tunnel	0.8	0.8	PACG	Yes	SURG + BE	Betablocker	OutsideNormalLimit
86	F	RTD	Fulani	FULANI	MUSLIM	0.6	0.8	29	29	2016	Tunnel	0.8	0.8	PACG	Yes	SURG + BE	Betablocker	OutsideNormalLimit
61	M	FARMER	NonHausa	IGALA	MUSLIM	0.6	0.6	29	27	2015	Ring	0.8	0.8	POAG	Yes	SUR+BE	Betablocker	OutsideNormalLimit
79	F	FARMER	Hausa	Hausa	MUSLIM	0.8	0.6	36	32	2014	Tunnel	0.8	0.8	POAG	No	PROST	Protaglandin	OutsideNormalLimit
90	F	RTD	Hausa	Hausa	MUSLIM	0.6	0.8	29	24	2016	Tunnel	0.8	0.8	POAG	No	PROST	Protaglandin	OutsideNormalLimit
79	M	FARMER	Fulani	FULANI	MUSLIM	0.6	0.7	27	27	2013	Arcuate	0.8	0.8	POAG	No	PROST	Protaglandin	OutsideNormalLimit
93	F	RTD	Fulani	FULANI	MUSLIM	0.6	0.7	24	24	2013	Tunnel	0.8	0.8	POAG	No	PROST	Protaglandin	OutsideNormalLimit
94	F	RTD	Fulani	FULANI	MUSLIM	0.4	0.7	23	23	2013	Tunnel	0.8	0.8	POAG	No	PROST	Protaglandin	OutsideNormalLimit
53	F	FARMER	Hausa	Hausa	MUSLIM	0.7	0.8	29	26	2016	Tunnel	0.8	0.8	SG	No	BETA B	Betablocker	OutsideNormalLimit
80	M	RTD	NonHausa	NUPE	MUSLIM	0.6	0.7	23	23	2015	Tunnel	0.8	0.8	SG	No	BETA B	Betablocker	OutsideNormalLimit
92	M	RTD	Hausa	Hausa	MUSLIM	0.8	0.8	43	26	2013	Tunnel	0.8	0.8	POAG	No	BETA B	Betablocker	OutsideNormalLimit
60	F	FARMER	Hausa	Hausa	MUSLIM	0.8	0.9	43	43	2014	Arcuate	0.8	0.8	POAG	No	BETA B	Betablocker	OutsideNormalLimit
73	F	FARMER	Hausa	Hausa	MUSLIM	0.8	0.7	36	33	2015	Ring	0.8	0.8	POAG	No	BETA B	Betablocker	OutsideNormalLimit
62	F	FARMER	Hausa	Hausa	MUSLIM	0.8	0.7	36	34	2015	Ring	0.8	0.8	POAG	No	BETA B	Betablocker	OutsideNormalLimit
86	F	RTD	Hausa	Hausa	MUSLIM	0.8	0.7	36	35	2015	Ring	0.8	0.8	POAG	No	BETA B	Betablocker	OutsideNormalLimit
91	F	RTD	Hausa	Hausa	MUSLIM	0.8	0.7	26	24	2015	Ring	0.8	0.8	POAG	No	BETA B	Betablocker	OutsideNormalLimit
92	F	FARMER	Hausa	Hausa	CHRISTIAN	0.8	0.9	29	29	2011	Ring	0.8	0.8	POAG	No	BETA B	Betablocker	OutsideNormalLimit
82	F	RTD	Fulani	FULANI	MUSLIM	0.8	0.9	36	36	2014	Ring	0.8	0.8	POAG	No	BETA B	Betablocker	OutsideNormalLimit
54	F	FARMER	Hausa	Hausa	MUSLIM	0.7	0.8	29	27	2016	Tunnel	0.8	0.8	POAG	No	BETA B	Betablocker	OutsideNormalLimit
94	M	RTD	Fulani	FULANI	MUSLIM	0.7	0.8	43	40	2016	Ring	0.8	0.8	POAG	No	BETA B	Betablocker	OutsideNormalLimit
90	M	RTD	Hausa	Hausa	MUSLIM	0.6	0.6	25	23	2013	Tunnel	0.8	0.8	POAG	No	BETA B	Betablocker	OutsideNormalLimit
90	F	RTD	Hausa	Hausa	MUSLIM	0.8	0.8	43	27	2012	Tunnel	0.8	0.8	PACG	No	BETA B	Betablocker	OutsideNormalLimit
72	F	FARMER	Hausa	Hausa	MUSLIM	0.7	0.6	34	29	2013	Arcuate	0.8	0.8	PACG	No	BETA B	Betablocker	OutsideNormalLimit
86	F	FARMER	Hausa	Hausa	CHRISTIAN	0.7	0.9	22	24	2011	Arcuate	0.8	0.8	PACG	No	BETA B	Betablocker	OutsideNormalLimit
102	M	RTD	Fulani	FULANI	MUSLIM	0.7	0.8	29	27	2016	Tunnel	0.8	0.8	PACG	No	BETA B	Betablocker	OutsideNormalLimit
77	F	FARMER	Hausa	Hausa	MUSLIM	0.6	0.6	23	23	2013	Tunnel	0.8	0.8	PACG	No	BETA B	Betablocker	OutsideNormalLimit
52	F	TEACHER	Hausa	Hausa	MUSLIM	0.7	0.8	19	18	2016	Tunnel	0.8	0.8	NTG	No	BETA B	Betablocker	OutsideNormalLimit
83	M	FARMER	Hausa	Hausa	MUSLIM	0.7	0.6	23	23	2013	Ring	0.8	0.8	SG	No	ALPH	Alphaagonist	OutsideNormalLimit
90	F	RTD	Hausa	Hausa	MUSLIM	0.8	0.6	29	29	2015	Ring	0.8	0.8	POAG	No	ALPH	Alphaagonist	OutsideNormalLimit
62	F	FARMER	Hausa	Hausa	MUSLIM	0.8	0.6	29	28	2015	Ring	0.8	0.8	POAG	No	ALPH	Alphaagonist	OutsideNormalLimit
50	F	FARMER	Hausa	Hausa	MUSLIM	0.8	0.7	36	35	2015	Ring	0.8	0.8	POAG	No	ALPH	Alphaagonist	OutsideNormalLimit
72	M	FARMER	NonHausa	IGALA	MUSLIM	0.7	0.7	23	23	2013	Arcuate	0.8	0.8	POAG	No	ALPH	Alphaagonist	OutsideNormalLimit
63	F	FARMER	Hausa	Hausa	MUSLIM	0.7	0.6	23	23	2013	Arcuate	0.8	0.8	POAG	No	ALPH	Alphaagonist	OutsideNormalLimit
54	F	FARMER	Hausa	Hausa	MUSLIM	0.7	0.8	22	24	2016	Ring	0.8	0.8	POAG	No	ALPH	Alphaagonist	OutsideNormalLimit
69	M	FARMER	Fulani	FULANI	MUSLIM	0.7	0.8	23	24	2016	Ring	0.8	0.8	POAG	No	ALPH	Alphaagonist	OutsideNormalLimit
90	M	RTD	Fulani	FULANI	MUSLIM	0.7	0.8	43	40	2016	Ring	0.8	0.8	POAG	No	ALPH	Alphaagonist	OutsideNormalLimit
83	M	RTD	Fulani	FULANI	MUSLIM	0.7	0.8	43	43	2016	Ring	0.8	0.8	POAG	No	ALPH	Alphaagonist	OutsideNormalLimit
96	M	RTD	Fulani	FULANI	MUSLIM	0.7	0.8	44	40	2016	Ring	0.8	0.8	POAG	No	ALPH	Alphaagonist	OutsideNormalLimit
97	M	RTD	Fulani	FULANI	MUSLIM	0.7	0.8	43	40	2016	Tunnel	0.8	0.8	POAG	No	ALPH	Alphaagonist	OutsideNormalLimit
53	M	FARMER	Hausa	Hausa	MUSLIM	0.6	0.6	23	23	2013	Seidel	0.8	0.8	POAG	No	ALPH	Alphaagonist	OutsideNormalLimit
63	M	FARMER	Hausa	Hausa	MUSLIM	0.6	0.7	22	22	2013	Paracentral	0.8	0.8	POAG	No	ALPH	Alphaagonist	OutsideNormalLimit
70	M	FARMER	Hausa	Hausa	MUSLIM	0.6	0.6	23	23	2013	Tunnel	0.8	0.8	POAG	No	ALPH	Alphaagonist	OutsideNormalLimit
60	M	FARMER	Hausa	Hausa	MUSLIM	0.4	0.6	23	24	2013	Ring	0.8	0.8	POAG	No	ALPH	Alphaagonist	OutsideNormalLimit
69	F	FARMER	Hausa	Hausa	MUSLIM	0.7	0.8	28	29	2016	Arcuate	0.8	0.8	PACG	No	ALPH	Alphaagonist	OutsideNormalLimit
60	M	CIVIL SER	Hausa	Hausa	CHRISTIAN	0.7	0.8	24	28	2011	Seidel	0.8	0.8	PACG	No	ALPH	Alphaagonist	OutsideNormalLimit
79	F	FARMER	NonHausa	GWARI	MUSLIM	0.7	0.7	23	22	2015	Arcuate	0.8	0.8	PACG	No	ALPH	Alphaagonist	OutsideNormalLimit
71	F	FARMER	NonHausa	GWARI	MUSLIM	0.7	0.7	30	31	2015	Ring	0.8	0.8	PACG	No	ALPH	Alphaagonist	OutsideNormalLimit
76	F	FARMER	NonHausa	GWARI	MUSLIM	0.7	0.7	29	29	2015	Ring	0.8	0.8	PACG	No	ALPH	Alphaagonist	OutsideNormalLimit
99	M	RTD	Fulani	FULANI	MUSLIM	0.7	0.8	43	43	2016	Ring	0.8	0.8	PACG	No	ALPH	Alphaagonist	OutsideNormalLimit
87	M	RTD	Fulani	FULANI	MUSLIM	0.7	0.8	29	29	2016	Ring	0.8	0.8	PACG	No	ALPH	Alphaagonist	OutsideNormalLimit
72	F	TRADER	NonHausa	IGBO	CHRISTIAN	0.8	0.6	43	41	2014	Tunnel	0.8	0.8	POAG	No	PROST	Protaglandin	Borderline
78	F	FARMER	Hausa	Hausa	MUSLIM	0.8	0.6	36	36	2014	Tunnel	0.8	0.8	POAG	No	PROST	Protaglandin	Borderline
53	F	FARMER	NonHausa	KAMUKU	MUSLIM	0.6	0.6	29	27	2015	Ring	0.8	0.8	POAG	No	PROST	Protaglandin	Borderline
63	M	FARMER	Hausa	Hausa	MUSLIM	0.6	0.6	22	21	2016	Ring	0.8	0.8	POAG	No	PROST	Protaglandin	Borderline
50	F	FARMER	Hausa	Hausa	MUSLIM	0.6	0.7	29	26	2016	Ring	0.8	0.8	POAG	No	PROST	Protaglandin	Borderline
71	F	ADMINSTR	NonHausa	IGBO	CHRISTIAN	0.6	0.6	23	23	2014	Tunnel	0.8	0.8	POAG	No	CARB	CAI	Borderline
67	F	FARMER	Hausa	Hausa	MUSLIM	0.6	0.6	31	29	2016	Ring	0.8	0.8	POAG	No	CARB	CAI	Borderline
80	M	FARMER	Hausa	Hausa	MUSLIM	0.9	0.6	22	22	2014	Ring	0.8	0.8	SG	No	BETA B	Betablocker	Borderline
77	F	FARMER	Hausa	Hausa	MUSLIM	0.9	0.5	24	24	2014	Ring	0.8	0.8	SG	No	BETA B	Betablocker	Borderline
65	M	FARMER	NonHausa	IGALA	CHRISTIAN	0.8	0.7	32	30	2011	Ring	0.8	0.8	SG	No	BETA B	Betablocker	Borderline
86	F	RTD	Hausa	Hausa	MUSLIM	0.8	0.6	43	40	2014	Tunnel	0.8	0.8	POAG	No	BETA B	Betablocker	Borderline
89	F	FARMER	Fulani	FULANI	MUSLIM	0.8	0.8	32	29	2011	Ring	0.8	0.8	POAG	No	BETA B	Betablocker	Borderline
63	F	TRADER	Hausa	Hausa	MUSLIM	0.7	0.6	36	35	2016	Ring	0.8	0.8	POAG	No	BETA B	Betablocker	Borderline
87	M	RTD	NonHausa	GWARI	MUSLIM	0.7	0.6	29	29	2015	Arcuate	0.8	0.8	POAG	No	BETA B	Betablocker	Borderline
72	F	FARMER	Hausa	Hausa	MUSLIM	0.6	0.6	36	33	2016	Ring	0.8	0.8	POAG	No	BETA B	Betablocker	Borderline
58	F	TEACHER	NonHausa	OTHERS	CHRISTIAN	0.5	0.9	24	25	2014	Arcuate	0.8	0.8	POAG	No	BETA B	Betablocker	Borderline
55	F	TEACHER	Hausa	Hausa	MUSLIM	0.8	0.7	23	22	2015	Ring	0.8	0.8	PACG	No	BETA B	Betablocker	Borderline
87	F	RTD	Hausa	Hausa	MUSLIM	0.8	0.6	24	21	2015	Ring	0.8	0.8	PACG	No	BETA B	Betablocker	Borderline
74	M	FARMERS	Hausa	Hausa	MUSLIM	0.8	0.6	23	22	2016	Ring	0.8	0.8	PACG	No	BETA B	Betablocker	Borderline
81	M	RTD	Hausa	Hausa	MUSLIM	0.7	0.7	23	23	2016	Tunnel	0.8	0.8	PACG	No	BETA B	Betablocker	Borderline
81	M	RTD	Hausa	Hausa	MUSLIM	0.7	0.6	22	21	2016	Tunnel	0.8	0.8	PACG	No	BETA B	Betablocker	Borderline
80	M	RTD	Hausa	Hausa	MUSLIM	0.6	0.6	25	25	2016	Tunnel	0.8	0.8	PACG	No	BETA B	Betablocker	Borderline
54	F	FARMER	NonHausa	KANURI	CHRISTIAN	0.8	0.8	19	23	2012	Ring	0.8	0.8	NTG	No	BETA B	Betablocker	Borderline
50	F	FARMER	Hausa	Hausa	MUSLIM	0.6	0.6	23	43	2012	Tunnel	0.8	0.8	SG	No	ALPH	Alphaagonist	Borderline
77	M	FARMER	Hausa	Hausa	MUSLIM	0.6	0.6	37	37	2013	Ring	0.8	0.8	POAG	No	ALPH	Alphaagonist	Borderline
77	F	FARMER	NonHausa	NUPE	MUSLIM	0.6	0.5	23	23	2015	Arcuate	0.8	0.3	POAG	No	BETA B	Betablocker	OutsideNormalLimit
64	F	FARMER	NonHausa	KANURI	MUSLIM	0.6	0.6	23	23	2013	Arcuate	0.8	0.3	POAG	No	BETA B	Betablocker	OutsideNormalLimit
66	M	FARMER	Hausa	Hausa	MUSLIM	0.6	0.6	22	22	2013	Ring	0.8	0.3	POAG	No	BETA B	Betablocker	OutsideNormalLimit
90	M	RTD	NonHausa	NUPE	MUSLIM	0.6	0.7	22	22	2015	Tunnel	0.8	0.3	PACG	No	BETA B	Betablocker	OutsideNormalLimit
103	F	RTD	Hausa	Hausa	MUSLIM	0.7	0.8	43	39	2016	Ring	0.8	0.3	POAG	No	PROST	Protaglandin	Borderline
69	F	FARMER	Hausa	Hausa	MUSLIM	0.6	0.6	36	34	2016	Ring	0.8	0.3	POAG	No	BETA B	Betablocker	Borderline
72	F	TRADER	Hausa	Hausa	MUSLIM	0.7	0.7	22	22	2015	Tunnel	0.6	6	POAG	No	ALPH	Alphaagonist	OutsideNormalLimit
65	M	FARMER	Hausa	Hausa	MUSLIM	0.7	0.7	29	26	2016	Paracentral	0.6	0.8	POAG	No	CARB	CAI	OutsideNormalLimit
91	F	RTD	Hausa	Hausa	MUSLIM	0.9	0.9	43	41	2014	Tunnel	0.6	0.6	POAG	Yes	SURG+PORS	Protaglandin	WithinNormalLimits
62	M	FARMER	Hausa	Hausa	MUSLIM	0.6	0.7	31	30	2015	Tunnel	0.6	0.6	POAG	Yes	SURG+PORS	Protaglandin	WithinNormalLimits
64	F	FARMER	Hausa	Hausa	MUSLIM	0.6	0.3	22	23	2014	Seidel	0.6	0.6	POAG	No	PROST	Protaglandin	WithinNormalLimits
52	M	FARMER	Hausa	Hausa	MUSLIM	0.6	0.6	22	22	2015	Tunnel	0.6	0.6	POAG	No	PROST	Protaglandin	WithinNormalLimits
88	F	RTD	Hausa	Hausa	MUSLIM	0.7	0.7	43	43	2013	Tunnel	0.6	0.6	POAG	No	CARB	CAI	WithinNormalLimits
59	F	FARMER	Hausa	Hausa	MUSLIM	0.6	0.6	23	23	2013	Ring	0.6	0.6	POAG	No	CARB	CAI	WithinNormalLimits
53	M	FARMER	Hausa	Hausa	MUSLIM	0.5	0.6	24	24	2014	Seidel	0.6	0.6	POAG	No	CARB	CAI	WithinNormalLimits
64	M	FARMER	Hausa	Hausa	MUSLIM	0.7	0.6	22	22	2015	Tunnel	0.6	0.6	PACG	No	CARB	CAI	WithinNormalLimits
59	M	FARMER	Hausa	Hausa	MUSLIM	0.7	0.7	29	29	2015	Tunnel	0.6	0.6	SG	No	BETA B	Betablocker	WithinNormalLimits
65	F	TRADER	NonHausa	IGBO	CHRISTIAN	0.7	0.8	24	24	2012	Arcuate	0.6	0.6	POAG	No	BETA B	Betablocker	WithinNormalLimits
82	M	FARMER	Hausa	Hausa	MUSLIM	0.6	0.7	22	22	2014	Tunnel	0.6	0.6	POAG	No	BETA B	Betablocker	WithinNormalLimits
72	M	FARMER	Hausa	Hausa	MUSLIM	0.6	0.7	24	24	2014	Tunnel	0.6	0.6	POAG	No	BETA B	Betablocker	WithinNormalLimits
81	F	FARMER	Hausa	Hausa	MUSLIM	0.6	0.9	24	24	2014	Tunnel	0.6	0.6	POAG	No	BETA B	Betablocker	WithinNormalLimits
91	M	FARMER	Hausa	Hausa	MUSLIM	0.6	0.7	23	23	2015	Ring	0.6	0.6	POAG	No	BETA B	Betablocker	WithinNormalLimits
62	M	FARMER	Hausa	Hausa	MUSLIM	0.9	0.6	36	33	2014	Seidel	0.6	0.6	SG	No	ALPH	Alphaagonist	WithinNormalLimits
84	F	RTD	NonHausa	NUPE	MUSLIM	0.6	0.4	23	24	2015	Ring	0.6	0.6	SG	No	ALPH	Alphaagonist	WithinNormalLimits
62	F	FARMER	Hausa	Hausa	MUSLIM	0.6	0.6	23	23	2013	Ring	0.6	0.6	SG	No	ALPH	Alphaagonist	WithinNormalLimits
60	F	FARMER	Hausa	Hausa	MUSLIM	0.8	0.9	29	29	2014	Ring	0.6	0.6	POAG	No	ALPH	Alphaagonist	WithinNormalLimits
60	F	FARMER	NonHausa	NUPE	MUSLIM	0.7	0.7	26	25	2015	Ring	0.6	0.6	POAG	No	ALPH	Alphaagonist	WithinNormalLimits
74	F	FARMER	NonHausa	GWARI	MUSLIM	0.7	0.7	29	27	2015	Ring	0.6	0.6	POAG	No	ALPH	Alphaagonist	WithinNormalLimits
88	F	RTD	NonHausa	GWARI	MUSLIM	0.7	0.7	22	23	2015	Ring	0.6	0.6	POAG	No	ALPH	Alphaagonist	WithinNormalLimits
72	M	FARMER	Hausa	Hausa	MUSLIM	0.6	0.8	22	22	2015	Tunnel	0.6	0.6	POAG	No	ALPH	Alphaagonist	WithinNormalLimits
79	F	FARMER	Fulani	FULANI	MUSLIM	0.6	0.8	29	29	2014	Arcuate	0.6	0.6	POAG	No	ALPH	Alphaagonist	WithinNormalLimits
91	M	FARMER	Hausa	Hausa	MUSLIM	0.7	0.6	23	22	2015	Tunnel	0.6	0.6	POAG	Yes	SURG+AL	Alphaagonist	ReducedSensitivity
71	F	FARMER	Hausa	Hausa	MUSLIM	0.5	0.6	24	24	2014	Tunnel	0.6	0.6	POAG	Yes	SURG+AL	Alphaagonist	ReducedSensitivity
63	F	TRADER	Hausa	Hausa	MUSLIM	0.6	0.6	22	22	2013	Ring	0.6	0.6	POAG	No	BETA B	Betablocker	ReducedSensitivity
61	F	FARMER	Hausa	Hausa	MUSLIM	0.6	0.6	29	28	2014	Ring	0.6	0.6	POAG	No	BETA B	Betablocker	ReducedSensitivity
74	M	FARMER	Hausa	Hausa	MUSLIM	0.6	0.8	23	23	2014	Ring	0.6	0.6	POAG	No	BETA B	Betablocker	ReducedSensitivity
81	F	FARMER	Hausa	Hausa	MUSLIM	0.6	0.6	23	23	2013	Ring	0.6	0.6	SG	No	ALPH	Alphaagonist	ReducedSensitivity
70	M	FARMER	Hausa	Hausa	MUSLIM	0.6	0.6	27	27	2015	Tunnel	0.6	0.6	POAG	No	ALPH	Alphaagonist	ReducedSensitivity
53	M	FARMER	NonHausa	GWARI	MUSLIM	0.4	0.6	21	21	2015	Arcuate	0.6	0.6	POAG	No	ALPH	Alphaagonist	ReducedSensitivity
72	F	FARMER	Hausa	Hausa	MUSLIM	0.5	0.5	43	43	2014	Ring	0.6	0.6	SG	Yes	SURGERY		OutsideNormalLimit
66	F	LAWYER	Hausa	Hausa	MUSLIM	0.5	0.6	24	24	2014	Seidel	0.6	0.6	POAG	Yes	SURG+PROS	Protaglandin	OutsideNormalLimit
60	F	FARMER	NonHausa	NUPE	MUSLIM	0.6	0.4	23	22	2015	Ring	0.6	0.6	POAG	Yes	SURG+B	Betablocker	OutsideNormalLimit
90	M	FARMER	NonHausa	GWARI	MUSLIM	0.7	0.7	23	23	2015	Ring	0.6	0.6	PACG	Yes	SURG+B	Betablocker	OutsideNormalLimit
90	F	RTD	Hausa	Hausa	MUSLIM	0.9	0.6	23	23	2014	Tunnel	0.6	0.6	POAG	Yes	SURG+AL	Alphaagonist	OutsideNormalLimit
85	M	FARMER	Hausa	Hausa	MUSLIM	0.7	0.6	26	25	2015	Ring	0.6	0.6	POAG	Yes	SURG+AL	Alphaagonist	OutsideNormalLimit
56	M	FARMER	Hausa	Hausa	MUSLIM	0.4	0.6	21	20	2015	Arcuate	0.6	0.6	POAG	Yes	SURG+AL	Alphaagonist	OutsideNormalLimit
83	M	FARMER	Hausa	Hausa	MUSLIM	0.4	0.6	19	19	2015	Arcuate	0.6	0.6	POAG	Yes	SURG+AL	Alphaagonist	OutsideNormalLimit
60	M	FARMER	Hausa	Hausa	MUSLIM	0.7	0.7	36	35	2016	Ring	0.6	0.6	POAG	Yes	SURG+A		OutsideNormalLimit
78	M	FARMER	Hausa	Hausa	MUSLIM	0.6	0.5	29	29	2014	Tunnel	0.6	0.6	POAG	Yes	SURG+A		OutsideNormalLimit
70	M	FARMER	NonHausa	GWARI	MUSLIM	0.7	0.8	22	22	2016	Paracentral	0.6	0.6	PACG	Yes	SURG +AL		OutsideNormalLimit
76	F	FARMER	Hausa	Hausa	MUSLIM	0.8	0.8	24	24	2014	Tunnel	0.6	0.6	POAG	Yes	SURG + BE	Betablocker	OutsideNormalLimit
75	F	FARMER	Hausa	Hausa	MUSLIM	0.8	0.8	22	20	2012	Tunnel	0.6	0.6	POAG	Yes	SURG + BE	Betablocker	OutsideNormalLimit
67	M	FARMER	Hausa	Hausa	MUSLIM	0.7	0.8	22	20	2012	Arcuate	0.6	0.6	POAG	Yes	SURG + BE	Betablocker	OutsideNormalLimit
76	F	FARMER	Fulani	FULANI	MUSLIM	0.5	0.6	23	23	2013	Ring	0.6	0.6	POAG	Yes	SURG + BE	Betablocker	OutsideNormalLimit
60	M	FARMER	NonHausa	GWARI	MUSLIM	0.7	0.8	22	22	2016	Paracentral	0.6	0.6	PACG	Yes	SURG + BE	Betablocker	OutsideNormalLimit
78	F	FARMER	NonHausa	GWARI	MUSLIM	0.7	0.6	23	24	2016	Paracentral	0.6	0.6	PACG	Yes	SUR + AL		OutsideNormalLimit
81	F	TRADER	Hausa	Hausa	MUSLIM	0.6	0.9	29	27	2014	Tunnel	0.6	0.6	SG	No	PROST		OutsideNormalLimit
91	M	RTD	Hausa	Hausa	MUSLIM	0.9	0.6	36	31	2014	Tunnel	0.6	0.6	POAG	No	PROST	Protaglandin	OutsideNormalLimit
72	M	FARMER	Hausa	Hausa	MUSLIM	0.7	0.6	22	20	2016	Ring	0.6	0.6	POAG	No	PROST	Protaglandin	OutsideNormalLimit
86	M	FARMER	NonHausa	GWARI	MUSLIM	0.6	0.7	29	29	2015	Ring	0.6	0.6	PACG	No	PROST	Protaglandin	OutsideNormalLimit
90	M	FARMER	NonHausa	KANURI	MUSLIM	0.9	0.6	43	41	2014	Tunnel	0.6	0.6	SG	No	CARB	CAI	OutsideNormalLimit
64	M	FARMER	NonHausa	GWARI	MUSLIM	0.7	0.7	23	23	2016	Ring	0.6	0.6	SG	No	BETA B	Betablocker	OutsideNormalLimit
75	M	FARMER	Fulani	FULANI	MUSLIM	0.7	0.7	29	26	2016	Ring	0.6	0.6	SG	No	BETA B	Betablocker	OutsideNormalLimit
67	M	FARMER	Fulani	FULANI	MUSLIM	0.7	0.7	27	26	2016	Seidel	0.6	0.6	SG	No	BETA B	Betablocker	OutsideNormalLimit
83	M	RTD	NonHausa	OTHERS	CHRISTIAN	0.6	0.7	22	20	2016	Ring	0.6	0.6	SG	No	BETA B	Betablocker	OutsideNormalLimit
51	M	FARMER	NonHausa	NUPE	MUSLIM	0.8	0.9	22	22	2014	Arcuate	0.6	0.6	POAG	No	BETA B	Betablocker	OutsideNormalLimit
90	M	RTD	Hausa	Hausa	MUSLIM	0.8	0.8	28	22	2016	Tunnel	0.6	0.6	POAG	No	BETA B	Betablocker	OutsideNormalLimit
73	F	FARMER	Hausa	Hausa	MUSLIM	0.8	0.9	32	32	2014	Ring	0.6	0.6	POAG	No	BETA B	Betablocker	OutsideNormalLimit
70	F	FARMER	Hausa	Hausa	MUSLIM	0.8	0.8	22	21	2014	Tunnel	0.6	0.6	POAG	No	BETA B	Betablocker	OutsideNormalLimit
73	F	FARMER	Hausa	Hausa	MUSLIM	0.7	0.5	36	32	2012	Arcuate	0.6	0.6	POAG	No	BETA B	Betablocker	OutsideNormalLimit
72	F	FARMER	Hausa	Hausa	MUSLIM	0.7	0.8	36	33	2012	Ring	0.6	0.6	POAG	No	BETA B	Betablocker	OutsideNormalLimit
62	F	FARMER	Hausa	Hausa	MUSLIM	0.7	0.8	36	34	2014	Ring	0.6	0.6	POAG	No	BETA B	Betablocker	OutsideNormalLimit
82	M	RTD	Hausa	Hausa	MUSLIM	0.7	0.6	26	25	2016	Tunnel	0.6	0.6	POAG	No	BETA B	Betablocker	OutsideNormalLimit
54	M	FARMER	Hausa	Hausa	MUSLIM	0.7	0.7	36	31	2016	Seidel	0.6	0.6	POAG	No	BETA B	Betablocker	OutsideNormalLimit
78	M	FARMER	Hausa	Hausa	MUSLIM	0.7	0.6	29	28	2016	Tunnel	0.6	0.6	POAG	No	BETA B	Betablocker	OutsideNormalLimit
80	M	RTD	NonHausa	GWARI	CHRISTIAN	0.7	0.7	25	25	2016	Ring	0.6	0.6	POAG	No	BETA B	Betablocker	OutsideNormalLimit
84	M	FARMER	Hausa	Hausa	MUSLIM	0.6	0.7	24	23	2014	Tunnel	0.6	0.6	POAG	No	BETA B	Betablocker	OutsideNormalLimit
63	M	FARMER	Hausa	Hausa	MUSLIM	0.6	0.7	22	23	2014	Ring	0.6	0.6	POAG	No	BETA B	Betablocker	OutsideNormalLimit
55	M	FARMER	Hausa	Hausa	MUSLIM	0.6	0.5	24	24	2014	Ring	0.6	0.6	POAG	No	BETA B	Betablocker	OutsideNormalLimit
80	F	RTD	Hausa	Hausa	MUSLIM	0.6	0.6	22	22	2014	Arcuate	0.6	0.6	POAG	No	BETA B	Betablocker	OutsideNormalLimit
61	F	FARMER	Hausa	Hausa	MUSLIM	0.6	0.9	22	23	2014	Ring	0.6	0.6	POAG	No	BETA B	Betablocker	OutsideNormalLimit
73	M	FARMER	Hausa	Hausa	MUSLIM	0.6	0.6	22	20	2016	Tunnel	0.6	0.6	POAG	No	BETA B	Betablocker	OutsideNormalLimit
69	F	FARMER	NonHausa	GWARI	MUSLIM	0.6	0.8	23	23	2016	Paracentral	0.6	0.6	POAG	No	BETA B	Betablocker	OutsideNormalLimit
71	M	FARMER	Fulani	FULANI	MUSLIM	0.6	0.7	29	27	2016	Tunnel	0.6	0.6	POAG	No	BETA B	Betablocker	OutsideNormalLimit
58	F	TRADER	Hausa	Hausa	MUSLIM	0.5	0.9	26	26	2014	Seidel	0.6	0.6	POAG	No	BETA B	Betablocker	OutsideNormalLimit
73	M	FARMER	NonHausa	OTHERS	MUSLIM	0.7	0.6	22	23	2016	Paracentral	0.6	0.6	PACG	No	BETA B	Betablocker	OutsideNormalLimit
73	M	FARMER	Hausa	Hausa	MUSLIM	0.7	0.7	29	29	2015	Tunnel	0.6	0.6	PACG	No	BETA B	Betablocker	OutsideNormalLimit
71	M	FARMER	Hausa	Hausa	MUSLIM	0.7	0.8	29	26	2016	Ring	0.6	0.6	PACG	No	BETA B	Betablocker	OutsideNormalLimit
75	M	FARMER	Hausa	Hausa	MUSLIM	0.7	0.6	23	22	2016	Ring	0.6	0.6	PACG	No	BETA B	Betablocker	OutsideNormalLimit
73	M	FARMER	Hausa	Hausa	MUSLIM	0.7	0.6	29	27	2016	Ring	0.6	0.6	PACG	No	BETA B	Betablocker	OutsideNormalLimit
54	M	FARMER	Hausa	Hausa	MUSLIM	0.7	0.8	22	21	2016	Paracentral	0.6	0.6	PACG	No	BETA B	Betablocker	OutsideNormalLimit
64	M	FARMER	Hausa	Hausa	MUSLIM	0.7	0.6	23	23	2016	Paracentral	0.6	0.6	PACG	No	BETA B	Betablocker	OutsideNormalLimit
67	M	FARMER	Hausa	Hausa	MUSLIM	0.7	0.6	22	22	2016	Paracentral	0.6	0.6	PACG	No	BETA B	Betablocker	OutsideNormalLimit
70	M	FARMER	Hausa	Hausa	MUSLIM	0.7	0.7	22	24	2016	Ring	0.6	0.6	PACG	No	BETA B	Betablocker	OutsideNormalLimit
84	F	RTD	NonHausa	GWARI	MUSLIM	0.7	0.7	29	27	2015	Arcuate	0.6	0.6	PACG	No	BETA B	Betablocker	OutsideNormalLimit
56	M	FARMER	NonHausa	OTHERS	CHRISTIAN	0.6	0.7	25	25	2016	Seidel	0.6	0.6	PACG	No	BETA B	Betablocker	OutsideNormalLimit
78	F	TRADER	Hausa	Hausa	MUSLIM	0.8	0.6	36	36	2014	Ring	0.6	0.6	SG	No	ALPH	Alphaagonist	OutsideNormalLimit
83	F	RTD	NonHausa	NUPE	MUSLIM	0.9	0.6	36	36	2014	Tunnel	0.6	0.6	POAG	No	ALPH	Alphaagonist	OutsideNormalLimit
73	F	FARMER	Hausa	Hausa	MUSLIM	0.9	0.9	36	34	2014	Paracentral	0.6	0.6	POAG	No	ALPH	Alphaagonist	OutsideNormalLimit
73	F	FARMER	NonHausa	GWARI	MUSLIM	0.9	0.6	29	29	2014	Tunnel	0.6	0.6	POAG	No	ALPH	Alphaagonist	OutsideNormalLimit
55	F	FARMER	Fulani	FULANI	MUSLIM	0.9	0.8	29	29	2014	Arcuate	0.6	0.6	POAG	No	ALPH	Alphaagonist	OutsideNormalLimit
53	M	FARMER	NonHausa	NUPE	MUSLIM	0.8	0.5	24	25	2014	Arcuate	0.6	0.6	POAG	No	ALPH	Alphaagonist	OutsideNormalLimit
77	F	FARMER	Hausa	Hausa	MUSLIM	0.8	0.9	32	32	2014	Ring	0.6	0.6	POAG	No	ALPH	Alphaagonist	OutsideNormalLimit
62	F	TRADER	Hausa	Hausa	MUSLIM	0.8	0.5	24	22	2014	Ring	0.6	0.6	POAG	No	ALPH	Alphaagonist	OutsideNormalLimit
74	M	FARMER	Hausa	Hausa	MUSLIM	0.8	0.8	23	21	2012	Tunnel	0.6	0.6	POAG	No	ALPH	Alphaagonist	OutsideNormalLimit
70	F	RTD	NonHausa	YORUBA	ATR	0.7	0.8	28	28	2011	Arcuate	0.6	0.6	POAG	No	ALPH	Alphaagonist	OutsideNormalLimit
80	F	RTD	NonHausa	KANURI	MUSLIM	0.7	0.7	22	21	2015	Ring	0.6	0.6	POAG	No	ALPH	Alphaagonist	OutsideNormalLimit
71	F	FARMER	NonHausa	KANURI	MUSLIM	0.7	0.7	23	22	2015	Ring	0.6	0.6	POAG	No	ALPH	Alphaagonist	OutsideNormalLimit
80	M	RTD	Hausa	Hausa	MUSLIM	0.7	0.7	29	29	2015	Tunnel	0.6	0.6	POAG	No	ALPH	Alphaagonist	OutsideNormalLimit
70	M	FARMER	Hausa	Hausa	MUSLIM	0.7	0.7	30	30	2015	Tunnel	0.6	0.6	POAG	No	ALPH	Alphaagonist	OutsideNormalLimit
90	F	RTD	Hausa	Hausa	MUSLIM	0.7	0.7	30	30	2015	Tunnel	0.6	0.6	POAG	No	ALPH	Alphaagonist	OutsideNormalLimit
74	M	FARMER	Hausa	Hausa	MUSLIM	0.7	0.8	29	28	2016	Ring	0.6	0.6	POAG	No	ALPH	Alphaagonist	OutsideNormalLimit
90	F	RTD	Fulani	FULANI	MUSLIM	0.7	0.6	43	43	2013	Tunnel	0.6	0.6	POAG	No	ALPH	Alphaagonist	OutsideNormalLimit
57	F	FARMER	Hausa	Hausa	MUSLIM	0.6	0.7	36	36	2013	Seidel	0.6	0.6	POAG	No	ALPH	Alphaagonist	OutsideNormalLimit
79	F	TRADER	Hausa	Hausa	MUSLIM	0.6	0.7	36	32	2014	Tunnel	0.6	0.6	POAG	No	ALPH	Alphaagonist	OutsideNormalLimit
61	F	FARMER	Hausa	Hausa	MUSLIM	0.6	0.9	43	42	2014	Arcuate	0.6	0.6	POAG	No	ALPH	Alphaagonist	OutsideNormalLimit
78	F	FARMER	Hausa	Hausa	MUSLIM	0.6	0.6	24	24	2014	Arcuate	0.6	0.6	POAG	No	ALPH	Alphaagonist	OutsideNormalLimit
72	M	FARMER	Hausa	Hausa	MUSLIM	0.6	0.8	23	23	2015	Tunnel	0.6	0.6	POAG	No	ALPH	Alphaagonist	OutsideNormalLimit
80	F	RTD	Fulani	FULANI	MUSLIM	0.6	0.6	29	29	2014	Tunnel	0.6	0.6	POAG	No	ALPH	Alphaagonist	OutsideNormalLimit
59	F	TRADER	Hausa	Hausa	MUSLIM	0.5	0.6	36	36	2014	Seidel	0.6	0.6	POAG	No	ALPH	Alphaagonist	OutsideNormalLimit
71	M	FARMER	Hausa	Hausa	MUSLIM	0.5	0.5	22	22	2015	Tunnel	0.6	0.6	POAG	No	ALPH	Alphaagonist	OutsideNormalLimit
70	F	FARMER	Hausa	Hausa	MUSLIM	0.9	0.6	24	25	2014	Arcuate	0.6	0.6	PACG	No	ALPH	Alphaagonist	OutsideNormalLimit
59	F	FARMER	Hausa	Hausa	MUSLIM	0.9	0.6	29	28	2014	Seidel	0.6	0.6	PACG	No	ALPH	Alphaagonist	OutsideNormalLimit
90	F	FARMER	Fulani	FULANI	MUSLIM	0.9	0.7	29	27	2014	Tunnel	0.6	0.6	PACG	No	ALPH	Alphaagonist	OutsideNormalLimit
86	F	RTD	NonHausa	OTHERS	MUSLIM	0.7	0.7	36	34	2015	Ring	0.6	0.6	PACG	No	ALPH	Alphaagonist	OutsideNormalLimit
63	F	FARMER	NonHausa	GWARI	MUSLIM	0.7	0.6	29	29	2015	Ring	0.6	0.6	PACG	No	ALPH	Alphaagonist	OutsideNormalLimit
70	F	FARMER	Fulani	FULANI	MUSLIM	0.5	0.8	30	31	2014	Ring	0.6	0.6	PACG	No	ALPH	Alphaagonist	OutsideNormalLimit
65	M	FARMER	NonHausa	GWARI	MUSLIM	0.7	0.7	18	19	2015	Ring	0.6	0.6	NTG	No	ALPH	Alphaagonist	OutsideNormalLimit
77	F	FARMER	Hausa	Hausa	MUSLIM	0.6	0.6	22	22	2013	Arcuate	0.6	0.6	POAG	No	CARB	CAI	OutsideNormalLimit
90	F	RTD	NonHausa	NUPE	MUSLIM	0.6	0.4	22	21	2015	Ring	0.6	0.6	SG	Yes	SURG+B	Betablocker	Borderline
77	F	FARMER	NonHausa	NUPE	MUSLIM	0.6	0.6	29	28	2015	Ring	0.6	0.6	POAG	Yes	SURG+B	Betablocker	Borderline
53	F	TRADER	Fulani	FULANI	MUSLIM	0.6	0.8	22	22	2011	Seidel	0.6	0.6	POAG	No	PROST	Protaglandin	Borderline
74	M	FARMER	Hausa	Hausa	MUSLIM	0.5	0.5	24	24	2014	Ring	0.6	0.6	POAG	No	PROST	Protaglandin	Borderline
87	M	RTD	Hausa	Hausa	MUSLIM	0.8	0.7	32	30	2011	Ring	0.6	0.6	POAG	No	CARB	CAI	Borderline
93	F	RTD	Hausa	Hausa	MUSLIM	0.6	0.6	19	19	2013	Tunnel	0.6	0.6	NTG	No	CARB	CAI	Borderline
82	F	RTD	Hausa	Hausa	MUSLIM	0.8	0.9	43	43	2014	Tunnel	0.6	0.6	POAG	No	BETA B	Betablocker	Borderline
75	F	TRADER	Hausa	Hausa	MUSLIM	0.8	0.5	23	23	2014	Tunnel	0.6	0.6	POAG	No	BETA B	Betablocker	Borderline
91	M	FARMER	Hausa	Hausa	CHRISTIAN	0.8	0.8	31	30	2011	Tunnel	0.6	0.6	POAG	No	BETA B	Betablocker	Borderline
73	F	FARMER	Hausa	Hausa	MUSLIM	0.7	0.8	22	20	2012	Tunnel	0.6	0.6	POAG	No	BETA B	Betablocker	Borderline
63	M	FARMER	Hausa	Hausa	MUSLIM	0.6	0.7	22	21	2015	Ring	0.6	0.6	POAG	No	BETA B	Betablocker	Borderline
72	M	FARMER	Hausa	Hausa	MUSLIM	0.6	0.7	29	29	2015	Ring	0.6	0.6	POAG	No	BETA B	Betablocker	Borderline
50	M	FARMER	Hausa	Hausa	MUSLIM	0.6	0.7	23	24	2016	Seidel	0.6	0.6	POAG	No	BETA B	Betablocker	Borderline
57	F	FARMERS	NonHausa	GWARI	MUSLIM	0.6	0.8	30	30	2016	Paracentral	0.6	0.6	POAG	No	BETA B	Betablocker	Borderline
73	M	FARMER	NonHausa	GWARI	MUSLIM	0.7	0.7	22	21	2015	Arcuate	0.6	0.6	PACG	No	BETA B	Betablocker	Borderline
77	M	FARMER	Hausa	Hausa	MUSLIM	0.6	0.7	23	24	2016	Ring	0.6	0.6	PACG	No	BETA B	Betablocker	Borderline
56	M	FARMER	Fulani	FULANI	MUSLIM	0.6	0.7	22	21	2016	Paracentral	0.6	0.6	PACG	No	BETA B	Betablocker	Borderline
69	M	FARMER	Hausa	Hausa	MUSLIM	0.7	0.7	21	21	2015	Tunnel	0.6	0.6	NTG	No	BETA B	Betablocker	Borderline
81	F	RTD	NonHausa	KAMBARI	MUSLIM	0.9	0.6	36	36	2014	Ring	0.6	0.6	POAG	No	ALPH	Alphaagonist	Borderline
82	F	RTD	Hausa	Hausa	CHRISTIAN	0.8	0.8	33	31	2011	Tunnel	0.6	0.6	POAG	No	ALPH	Alphaagonist	Borderline
82	F	RTD	Hausa	Hausa	MUSLIM	0.7	0.7	29	27	2015	Tunnel	0.6	0.6	POAG	No	ALPH	Alphaagonist	Borderline
91	M	RTD	NonHausa	GWARI	MUSLIM	0.7	0.7	29	29	2015	Tunnel	0.6	0.6	POAG	No	ALPH	Alphaagonist	Borderline
53	M	FARMER	NonHausa	NUPE	MUSLIM	0.6	0.9	22	23	2014	Arcuate	0.6	0.6	POAG	No	ALPH	Alphaagonist	Borderline
80	F	RTD	Fulani	FULANI	MUSLIM	0.6	0.8	22	22	2014	Tunnel	0.6	0.6	POAG	No	ALPH	Alphaagonist	Borderline
72	F	FARMER	Fulani	FULANI	MUSLIM	0.5	0.8	22	23	2014	Arcuate	0.6	0.6	POAG	No	ALPH	Alphaagonist	Borderline
62	F	FARMER	NonHausa	GWARI	MUSLIM	0.7	0.7	26	25	2015	Arcuate	0.6	0.6	PACG	No	ALPH	Alphaagonist	Borderline
62	F	FARMER	Fulani	FULANI	MUSLIM	0.6	0.8	29	29	2014	Tunnel	0.6	0.6	PACG	No	ALPH	Alphaagonist	Borderline
53	M	FARMER	NonHausa	GWARI	MUSLIM	0.7	0.7	19	17	2015	Ring	0.6	0.6	NTG	No	ALPH	Alphaagonist	Borderline
62	F	CIV	Hausa	Hausa	MUSLIM	0.7	0.8	29	27	2011	Arcuate	0.6	0.5	POAG	No	ALPH	Alphaagonist	WithinNormalLimits
74	M	FARMER	Fulani	FULANI	MUSLIM	0.8	0.7	25	26	2016	Tunnel	0.6	0.5	POAG	No	BETA B	Betablocker	OutsideNormalLimit
66	F	FARMER	Fulani	FULANI	MUSLIM	0.4	0.6	24	24	2013	Arcuate	0.6	0.5	POAG	No	ALPH	Alphaagonist	Borderline
63	M	FARMER	Hausa	Hausa	MUSLIM	0.7	0.7	36	34	2016	Paracentral	0.6	0.3	POAG	No	CARB	CAI	OutsideNormalLimit
84	M	FARMER	Hausa	Hausa	MUSLIM	0.7	0.7	23	23	2015	Ring	0.6	0	POAG	No	BETA B	Betablocker	WithinNormalLimits
83	F	RTD	Fulani	FULANI	MUSLIM	0.6	0.7	29	22	2012	Ring	0.5	1	POAG	No	PROST	Protaglandin	OutsideNormalLimit
53	M	CIVIL SER	Hausa	Hausa	MUSLIM	0.7	0.8	24	29	2011	Arcuate	0.5	0.8	PACG	No	ALPH	Alphaagonist	OutsideNormalLimit
83	M	FARMER	Fulani	FULANI	MUSLIM	0.7	0.7	23	23	2013	Tunnel	0.5	0.6	SG	Yes	SUR + AL		WithinNormalLimits
52	F	LAWYER	Hausa	Hausa	MUSLIM	0.7	0.7	18	25	2012	Seidel	0.5	0.6	NTG	No	PROST	Protaglandin	WithinNormalLimits
78	M	FARMER	Hausa	Hausa	MUSLIM	0.7	0.8	23	23	2015	Tunnel	0.5	0.6	POAG	No	ALPH	Alphaagonist	WithinNormalLimits
70	M	FARMER	Fulani	FULANI	MUSLIM	0.6	0.7	23	23	2013	Ring	0.5	0.6	POAG	Yes	SURG + BE	Betablocker	OutsideNormalLimit
77	F	TRADER	Fulani	FULANI	MUSLIM	0.7	0.7	29	29	2013	Tunnel	0.5	0.6	POAG	No	BETA B	Betablocker	OutsideNormalLimit
53	M	FARMER	Fulani	FULANI	MUSLIM	0.5	0.7	22	22	2013	Ring	0.5	0.6	POAG	No	BETA B	Betablocker	Borderline
59	F	FARMER	Fulani	FULANI	MUSLIM	0.6	0.6	22	23	2012	Seidel	0.5	0.5	POAG	Yes	SURG+PORS	Protaglandin	WithinNormalLimits
86	F	FARMER	Hausa	Hausa	MUSLIM	0.8	0.7	33	33	2011	Tunnel	0.5	0.5	PACG	Yes	SUR + AL		WithinNormalLimits
88	F	RTD	NonHausa	NUPE	MUSLIM	0.7	0.6	24	24	2013	Tunnel	0.5	0.5	POAG	No	PROST	Protaglandin	WithinNormalLimits
54	F	FARMER	NonHausa	GWARI	MUSLIM	0.6	0.4	22	22	2013	Arcuate	0.5	0.5	PACG	No	PROST	Protaglandin	WithinNormalLimits
55	M	FARMER	NonHausa	OTHERS	MUSLIM	0.7	0.3	19	23	2012	Arcuate	0.5	0.5	NTG	No	PROST	Protaglandin	WithinNormalLimits
101	F	RTD	Fulani	FULANI	MUSLIM	0.7	0.7	29	27	2015	Tunnel	0.5	0.5	SG	No	CARB	CAI	WithinNormalLimits
70	F	FARMER	Fulani	FULANI	MUSLIM	0.7	0.6	29	29	2013	Arcuate	0.5	0.5	POAG	No	CARB	CAI	WithinNormalLimits
61	F	FARMER	Fulani	FULANI	MUSLIM	0.6	0.6	29	29	2013	Arcuate	0.5	0.5	POAG	No	CARB	CAI	WithinNormalLimits
68	F	FARMER	Hausa	Hausa	CHRISTIAN	0.8	0.8	29	29	2011	Arcuate	0.5	0.5	SG	No	BETA B	Betablocker	WithinNormalLimits
64	M	FARMER	Hausa	Hausa	MUSLIM	0.7	0.6	23	23	2013	Arcuate	0.5	0.5	SG	No	BETA B	Betablocker	WithinNormalLimits
65	M	FARMER	Fulani	FULANI	MUSLIM	0.6	0.4	25	25	2013	Ring	0.5	0.5	SG	No	BETA B	Betablocker	WithinNormalLimits
64	F	FARMER	NonHausa	IGALA	MUSLIM	0.8	0.8	29	40	2012	Tunnel	0.5	0.5	POAG	No	BETA B	Betablocker	WithinNormalLimits
60	F	FARMER	Hausa	Hausa	MUSLIM	0.8	0.8	29	29	2012	Seidel	0.5	0.5	POAG	No	BETA B	Betablocker	WithinNormalLimits
54	F	FARMER	Hausa	Hausa	MUSLIM	0.7	0.7	29	29	2012	Seidel	0.5	0.5	POAG	No	BETA B	Betablocker	WithinNormalLimits
65	M	FARMER	Fulani	FULANI	MUSLIM	0.7	0.7	24	24	2013	Ring	0.5	0.5	POAG	No	BETA B	Betablocker	WithinNormalLimits
90	F	FARMER	NonHausa	IGALA	MUSLIM	0.6	0.6	43	32	2012	Tunnel	0.5	0.5	POAG	No	BETA B	Betablocker	WithinNormalLimits
74	M	FARMER	Hausa	Hausa	MUSLIM	0.6	0.6	24	32	2012	Seidel	0.5	0.5	POAG	No	BETA B	Betablocker	WithinNormalLimits
72	F	FARMER	Hausa	Hausa	MUSLIM	0.6	0.6	32	32	2013	Tunnel	0.5	0.5	POAG	No	BETA B	Betablocker	WithinNormalLimits
67	F	FARMER	Hausa	Hausa	CHRISTIAN	0.6	0.7	24	24	2011	Ring	0.5	0.5	POAG	No	BETA B	Betablocker	WithinNormalLimits
70	F	FARMER	Fulani	FULANI	MUSLIM	0.6	0.8	29	28	2015	Tunnel	0.5	0.5	POAG	No	BETA B	Betablocker	WithinNormalLimits
65	F	FARMER	Hausa	Hausa	MUSLIM	0.9	0.8	28	29	2011	Arcuate	0.5	0.5	PACG	No	BETA B	Betablocker	WithinNormalLimits
64	M	FARMER	Hausa	Hausa	MUSLIM	0.6	0.7	22	23	2013	Arcuate	0.5	0.5	PACG	No	BETA B	Betablocker	WithinNormalLimits
85	F	RTD	Hausa	Hausa	MUSLIM	0.4	0.6	23	23	2013	Ring	0.5	0.5	PACG	No	BETA B	Betablocker	WithinNormalLimits
81	F	FARMER	NonHausa	IGBO	ATR	0.7	0.8	29	29	2011	Paracentral	0.5	0.5	SG	No	ALPH	Alphaagonist	WithinNormalLimits
66	F	FARMER	Hausa	Hausa	MUSLIM	0.8	0.8	32	19	2012	Seidel	0.5	0.5	POAG	No	ALPH	Alphaagonist	WithinNormalLimits
53	F	FARMER	Hausa	Hausa	MUSLIM	0.7	0.7	22	22	2012	Seidel	0.5	0.5	POAG	No	ALPH	Alphaagonist	WithinNormalLimits
59	F	FARMER	Hausa	Hausa	MUSLIM	0.7	0.7	32	23	2012	Seidel	0.5	0.5	POAG	No	ALPH	Alphaagonist	WithinNormalLimits
65	F	FARMER	Hausa	Hausa	MUSLIM	0.6	0.8	23	23	2012	Seidel	0.5	0.5	POAG	No	ALPH	Alphaagonist	WithinNormalLimits
62	M	FARMER	Hausa	Hausa	MUSLIM	0.4	0.6	24	22	2013	Ring	0.5	0.5	POAG	No	ALPH	Alphaagonist	WithinNormalLimits
91	F	RTD	NonHausa	IGALA	MUSLIM	0.7	0.4	43	38	2013	Tunnel	0.5	0.5	PACG	No	ALPH	Alphaagonist	WithinNormalLimits
55	F	TRADER	NonHausa	OTHERS	MUSLIM	0.6	0.6	27	27	2013	Arcuate	0.5	0.5	PACG	No	ALPH	Alphaagonist	WithinNormalLimits
73	F	FARMER	NonHausa	KANURI	MUSLIM	0.6	0.5	22	25	2013	Arcuate	0.5	0.5	PACG	No	ALPH	Alphaagonist	WithinNormalLimits
68	F	FARMER	Hausa	Hausa	MUSLIM	0.8	0.8	17	23	2012	Arcuate	0.5	0.5	NTG	No	ALPH	Alphaagonist	WithinNormalLimits
59	F	FARMER	NonHausa	IGALA	ATR	0.7	0.4	16	17	2011	Ring	0.5	0.5	NTG	No	ALPH	Alphaagonist	WithinNormalLimits
83	F	RTD	Hausa	Hausa	MUSLIM	0.6	0.5	32	32	2012	Paracentral	0.5	0.5	SG	No	BETA B	Betablocker	ReducedSensitivity
63	M	FARMER	NonHausa	KAMBARI	CHRISTIAN	0.5	0.5	22	23	2012	Arcuate	0.5	0.5	SG	No	BETA B	Betablocker	ReducedSensitivity
61	F	FARMER	Hausa	Hausa	MUSLIM	0.5	0.5	29	29	2012	Seidel	0.5	0.5	SG	No	BETA B	Betablocker	ReducedSensitivity
54	F	FARMER	Hausa	Hausa	MUSLIM	0.5	0.7	41	39	2012	Seidel	0.5	0.5	POAG	No	BETA B	Betablocker	ReducedSensitivity
73	F	FARMER	Fulani	FULANI	MUSLIM	0.5	0.6	32	32	2013	Arcuate	0.5	0.5	POAG	No	BETA B	Betablocker	ReducedSensitivity
93	F	RTD	Hausa	Hausa	MUSLIM	0.7	0.7	30	30	2013	Tunnel	0.5	0.5	PACG	No	BETA B	Betablocker	ReducedSensitivity
70	F	TRADER	Hausa	Hausa	MUSLIM	0.6	0.6	23	23	2013	Arcuate	0.5	0.5	PACG	No	BETA B	Betablocker	ReducedSensitivity
53	M	FARMER	NonHausa	GWARI	CHRISTIAN	0.8	0.8	19	19	2012	Tunnel	0.5	0.5	NTG	No	BETA B	Betablocker	ReducedSensitivity
74	F	FARMER	Hausa	Hausa	MUSLIM	0.6	0.6	23	23	2013	Arcuate	0.5	0.5	PACG	No	BETA B	Betablocker	ReducedSensitivity
72	F	FARMER	Hausa	Hausa	MUSLIM	0.7	0.6	32	32	2013	Ring	0.5	0.5	POAG	Yes	SURGERY		OutsideNormalLimit
73	F	TRADER	Hausa	Hausa	MUSLIM	0.6	0.6	25	25	2012	Ring	0.5	0.5	POAG	Yes	SURGERY		OutsideNormalLimit
82	M	RTD	Hausa	Hausa	MUSLIM	0.6	0.6	24	22	2013	Ring	0.5	0.5	POAG	Yes	SURGERY		OutsideNormalLimit
54	M	TRADER			MUSLIM	0.6	0.6	25	40	2012	Seidel	0.5	0.5	POAG	Yes	SURGERY		OutsideNormalLimit
71	M	FARMER	Fulani	FULANI	MUSLIM	0.6	0.7	29	26	2015	Tunnel	0.5	0.5	POAG	Yes	SURG+PROS	Protaglandin	OutsideNormalLimit
77	F	FARMER	Hausa	Hausa	MUSLIM	0.7	0.6	42	42	2013	Arcuate	0.5	0.5	PACG	Yes	SURG+B	Betablocker	OutsideNormalLimit
67	M	TRADER	NonHausa	IGALA	MUSLIM	0.7	0.7	24	28	2011	Arcuate	0.5	0.5	POAG	Yes	SURG+AL	Alphaagonist	OutsideNormalLimit
62	F	TRADER	Hausa	Hausa	MUSLIM	0.7	0.7	29	28	2011	Arcuate	0.5	0.5	POAG	Yes	SURG+AL	Alphaagonist	OutsideNormalLimit
53	M	FARMER	NonHausa	IGALA	MUSLIM	0.6	0.6	24	21	2013	Arcuate	0.5	0.5	POAG	Yes	SURG+AL	Alphaagonist	OutsideNormalLimit
69	F	PHARMACIS	Fulani	FULANI	MUSLIM	0.6	0.6	19	24	2012	Tunnel	0.5	0.5	NTG	Yes	SURG+AL	Alphaagonist	OutsideNormalLimit
55	M	TEACHER	Hausa	Hausa	MUSLIM	0.7	0.8	29	29	2011	Arcuate	0.5	0.5	SG	Yes	SURG+A		OutsideNormalLimit
55	M	FARMER	Fulani	FULANI	MUSLIM	0.6	0.6	24	24	2013	Arcuate	0.5	0.5	SG	Yes	SURG +AL		OutsideNormalLimit
72	F	TRADER	NonHausa	IGBO	CHRISTIAN	0.7	0.4	23	23	2013	Arcuate	0.5	0.5	POAG	Yes	SURG + BE	Betablocker	OutsideNormalLimit
66	F	FARMER	NonHausa	OTHERS	CHRISTIAN	0.6	0.6	23	23	2013	Arcuate	0.5	0.5	POAG	Yes	SUR+BE	Betablocker	OutsideNormalLimit
72	M	FARMER	Fulani	FULANI	MUSLIM	0.6	0.6	23	23	2013	Arcuate	0.5	0.5	SG	No	PROST	Protaglandin	OutsideNormalLimit
90	M	FARMER	Fulani	FULANI	MUSLIM	0.6	0.7	22	20	2015	Tunnel	0.5	0.5	SG	No	PROST	Protaglandin	OutsideNormalLimit
75	F	TRADER	Fulani	FULANI	MUSLIM	0.9	0.7	24	40	2011	Arcuate	0.5	0.5	POAG	No	PROST	Protaglandin	OutsideNormalLimit
54	F	NURSE	NonHausa	IGALA	CHRISTIAN	0.8	0.8	37	32	2011	Paracentral	0.5	0.5	POAG	No	PROST	Protaglandin	OutsideNormalLimit
64	F	TRADER	Hausa	Hausa	MUSLIM	0.8	0.8	30	19	2011	Ring	0.5	0.5	POAG	No	PROST	Protaglandin	OutsideNormalLimit
86	F	RTD	NonHausa	IGALA	CHRISTIAN	0.7	0.8	33	34	2011	Tunnel	0.5	0.5	POAG	No	PROST	Protaglandin	OutsideNormalLimit
58	F	BANKER	Fulani	FULANI	MUSLIM	0.7	0.7	43	23	2012	Arcuate	0.5	0.5	POAG	No	PROST	Protaglandin	OutsideNormalLimit
75	F	FARMER	Hausa	Hausa	MUSLIM	0.6	0.6	23	22	2012	Ring	0.5	0.5	POAG	No	PROST	Protaglandin	OutsideNormalLimit
60	F	TRADER	Hausa	Hausa	MUSLIM	0.6	0.6	25	25	2012	Arcuate	0.5	0.5	POAG	No	PROST	Protaglandin	OutsideNormalLimit
53	F	TRADER	Hausa	Hausa	MUSLIM	0.6	0.6	25	23	2012	Seidel	0.5	0.5	POAG	No	PROST	Protaglandin	OutsideNormalLimit
63	F	FARMER	Fulani	FULANI	MUSLIM	0.6	0.6	22	29	2012	Arcuate	0.5	0.5	POAG	No	PROST	Protaglandin	OutsideNormalLimit
71	F	FARMER	Hausa	Hausa	MUSLIM	0.6	0.7	23	23	2013	Arcuate	0.5	0.5	PACG	No	PROST	Protaglandin	OutsideNormalLimit
90	M	RTD	Fulani	FULANI	MUSLIM	0.7	0.7	43	29	2012	Tunnel	0.5	0.5	POAG	No	CARB	CAI	OutsideNormalLimit
85	F	FARMER	Hausa	Hausa	MUSLIM	0.9	0.8	36	29	2011	Ring	0.5	0.5	SG	No	BETA B	Betablocker	OutsideNormalLimit
57	F	FARMER	Hausa	Hausa	MUSLIM	0.8	0.5	27	26	2012	Arcuate	0.5	0.5	SG	No	BETA B	Betablocker	OutsideNormalLimit
51	F	TRADER	Hausa	Hausa	MUSLIM	0.8	0.6	23	23	2013	Arcuate	0.5	0.5	SG	No	BETA B	Betablocker	OutsideNormalLimit
62	M	FARMER	Hausa	Hausa	MUSLIM	0.6	0.7	29	29	2012	Arcuate	0.5	0.5	SG	No	BETA B	Betablocker	OutsideNormalLimit
53	M	CIVIL SER	Hausa	Hausa	MUSLIM	0.9	0.9	28	29	2011	Ring	0.5	0.5	POAG	No	BETA B	Betablocker	OutsideNormalLimit
80	F	RTD	Fulani	FULANI	MUSLIM	0.9	0.8	33	32	2016	Ring	0.5	0.5	POAG	No	BETA B	Betablocker	OutsideNormalLimit
71	M	FARMER	Fulani	FULANI	MUSLIM	0.8	0.6	26	26	2013	Ring	0.5	0.5	POAG	No	BETA B	Betablocker	OutsideNormalLimit
63	M	TRADER	Hausa	Hausa	MUSLIM	0.7	0.7	32	22	2012	Seidel	0.5	0.5	POAG	No	BETA B	Betablocker	OutsideNormalLimit
59	F	TRADER	Hausa	Hausa	MUSLIM	0.7	0.6	36	36	2013	Arcuate	0.5	0.5	POAG	No	BETA B	Betablocker	OutsideNormalLimit
67	M	FARMER	Hausa	Hausa	MUSLIM	0.7	0.5	43	40	2015	Arcuate	0.5	0.5	POAG	No	BETA B	Betablocker	OutsideNormalLimit
57	F	TRADER	NonHausa	NUPE	MUSLIM	0.6	0.6	23	32	2012	Arcuate	0.5	0.5	POAG	No	BETA B	Betablocker	OutsideNormalLimit
73	F	TRADER	NonHausa	IGBO	CHRISTIAN	0.6	0.7	42	29	2013	Arcuate	0.5	0.5	POAG	No	BETA B	Betablocker	OutsideNormalLimit
62	F	TRADER	NonHausa	IGBO	CHRISTIAN	0.6	0.6	36	36	2015	Ring	0.5	0.5	POAG	No	BETA B	Betablocker	OutsideNormalLimit
63	F	FARMER	Hausa	Hausa	MUSLIM	0.6	0.6	29	29	2012	Arcuate	0.5	0.5	POAG	No	BETA B	Betablocker	OutsideNormalLimit
66	M	FARMER	Hausa	Hausa	MUSLIM	0.6	0.7	36	36	2013	Arcuate	0.5	0.5	POAG	No	BETA B	Betablocker	OutsideNormalLimit
72	F	FARMER	Hausa	Hausa	MUSLIM	0.6	0.7	23	23	2013	Arcuate	0.5	0.5	POAG	No	BETA B	Betablocker	OutsideNormalLimit
58	M	FARMER	Hausa	Hausa	MUSLIM	0.6	0.6	23	23	2013	Arcuate	0.5	0.5	POAG	No	BETA B	Betablocker	OutsideNormalLimit
62	M	FARMER	Hausa	Hausa	MUSLIM	0.4	0.6	24	24	2013	Arcuate	0.5	0.5	POAG	No	BETA B	Betablocker	OutsideNormalLimit
72	F	FARMER	Fulani	FULANI	MUSLIM	0.7	0.7	23	29	2011	Paracentral	0.5	0.5	PACG	No	BETA B	Betablocker	OutsideNormalLimit
69	F	FARMER	Fulani	FULANI	MUSLIM	0.7	0.7	29	22	2011	Paracentral	0.5	0.5	PACG	No	BETA B	Betablocker	OutsideNormalLimit
79	M	FARMER	Hausa	Hausa	MUSLIM	0.5	0.6	23	23	2013	Ring	0.5	0.5	PACG	No	BETA B	Betablocker	OutsideNormalLimit
70	F	TRADER	Hausa	Hausa	MUSLIM	0.7	0.7	29	25	2012	Arcuate	0.5	0.5	SG	No	ALPH	Alphaagonist	OutsideNormalLimit
90	M	RTD	NonHausa	KANURI	MUSLIM	0.7	0.7	24	24	2013	Tunnel	0.5	0.5	POAG	No	ALPH	Alphaagonist	OutsideNormalLimit
65	F	FARMER	Hausa	Hausa	MUSLIM	0.7	0.8	33	33	2011	Arcuate	0.5	0.5	POAG	No	ALPH	Alphaagonist	OutsideNormalLimit
67	M	FARMER	Hausa	Hausa	MUSLIM	0.7	0.8	29	29	2012	Arcuate	0.5	0.5	POAG	No	ALPH	Alphaagonist	OutsideNormalLimit
72	F	TRADER	Hausa	Hausa	MUSLIM	0.7	0.7	32	25	2012	Arcuate	0.5	0.5	POAG	No	ALPH	Alphaagonist	OutsideNormalLimit
72	F	FARMER	Hausa	Hausa	MUSLIM	0.7	0.6	23	23	2013	Arcuate	0.5	0.5	POAG	No	ALPH	Alphaagonist	OutsideNormalLimit
73	M	FARMER	Hausa	Hausa	MUSLIM	0.7	0.6	26	26	2013	Arcuate	0.5	0.5	POAG	No	ALPH	Alphaagonist	OutsideNormalLimit
81	F	RTD	Hausa	Hausa	MUSLIM	0.7	0.7	23	23	2013	Ring	0.5	0.5	POAG	No	ALPH	Alphaagonist	OutsideNormalLimit
70	F	FARMER	Hausa	Hausa	MUSLIM	0.6	0.6	22	36	2012	Ring	0.5	0.5	POAG	No	ALPH	Alphaagonist	OutsideNormalLimit
72	F	TRADER	Hausa	Hausa	MUSLIM	0.6	0.6	22	22	2012	Ring	0.5	0.5	POAG	No	ALPH	Alphaagonist	OutsideNormalLimit
68	M	TEACHER	Hausa	Hausa	MUSLIM	0.6	0.6	23	36	2012	Paracentral	0.5	0.5	POAG	No	ALPH	Alphaagonist	OutsideNormalLimit
72	M	FARMER	Hausa	Hausa	MUSLIM	0.6	0.6	32	32	2013	Tunnel	0.5	0.5	POAG	No	ALPH	Alphaagonist	OutsideNormalLimit
73	F	CIVIL SER	Hausa	Hausa	MUSLIM	0.6	0.7	36	36	2013	Tunnel	0.5	0.5	POAG	No	ALPH	Alphaagonist	OutsideNormalLimit
51	M	FARMER	Hausa	Hausa	MUSLIM	0.6	0.7	23	23	2013	Seidel	0.5	0.5	POAG	No	ALPH	Alphaagonist	OutsideNormalLimit
60	M	FARMER	Hausa	Hausa	MUSLIM	0.6	0.6	23	23	2013	Tunnel	0.5	0.5	POAG	No	ALPH	Alphaagonist	OutsideNormalLimit
52	F	FARMER			MUSLIM	0.6	0.6	22	32	2012	Seidel	0.5	0.5	POAG	No	ALPH	Alphaagonist	OutsideNormalLimit
78	F	FARMER	Fulani	FULANI	MUSLIM	0.5	0.6	24	24	2013	Ring	0.5	0.5	POAG	No	ALPH	Alphaagonist	OutsideNormalLimit
80	F	RTD	NonHausa	IGALA	MUSLIM	0.7	0.4	35	35	2013	Tunnel	0.5	0.5	PACG	No	ALPH	Alphaagonist	OutsideNormalLimit
57	F	FARMER	Hausa	Hausa	MUSLIM	0.7	0.7	22	29	2012	Paracentral	0.5	0.5	PACG	No	ALPH	Alphaagonist	OutsideNormalLimit
81	F	RTD	Hausa	Hausa	CHRISTIAN	0.7	0.8	23	29	2011	Seidel	0.5	0.5	PACG	No	ALPH	Alphaagonist	OutsideNormalLimit
80	M	FARMER	Hausa	Hausa	MUSLIM	0.8	0.8	19	17	2012	Seidel	0.5	0.5	NTG	No	ALPH	Alphaagonist	OutsideNormalLimit
53	M	CIVIL SER	Hausa	Hausa	MUSLIM	0.7	0.4	17	20	2011	Arcuate	0.5	0.5	NTG	Yes	SURG+B	Betablocker	Borderline
50	M	FARMER	Fulani	FULANI	MUSLIM	0.6	0.7	19	19	2013	Arcuate	0.5	0.5	NTG	Yes	SURG+B	Betablocker	Borderline
67	M	FARMER	NonHausa	IGALA	CHRISTIAN	0.7	0.6	23	32	2012	Arcuate	0.5	0.5	SG	No	PROST	Protaglandin	Borderline
73	M	FARMER	Hausa	Hausa	MUSLIM	0.7	0.8	32	23	2011	Paracentral	0.5	0.5	POAG	No	PROST	Protaglandin	Borderline
81	M	RTD	Hausa	Hausa	MUSLIM	0.7	0.6	31	31	2013	Tunnel	0.5	0.5	POAG	No	PROST	Protaglandin	Borderline
80	M	RTD	Fulani	FULANI	MUSLIM	0.7	0.7	29	24	2011	Tunnel	0.5	0.5	POAG	No	PROST	Protaglandin	Borderline
77	M	FARMER	Hausa	Hausa	MUSLIM	0.6	0.7	24	24	2013	Tunnel	0.5	0.5	POAG	No	PROST	Protaglandin	Borderline
90	M	RTD	Fulani	FULANI	MUSLIM	0.7	0.6	40	40	2013	Tunnel	0.5	0.5	PACG	No	PROST	Protaglandin	Borderline
73	F	FARMER	Hausa	Hausa	MUSLIM	0.6	0.6	23	23	2013	Tunnel	0.5	0.5	PACG	No	PROST	Protaglandin	Borderline
70	M	FARMER	NonHausa	IGALA	MUSLIM	0.6	0.7	18	19	2013	Arcuate	0.5	0.5	NTG	No	PROST	Protaglandin	Borderline
71	F	FARMER	Fulani	FULANI	MUSLIM	0.7	0.6	41	41	2013	Arcuate	0.5	0.5	SG	No	CARB	CAI	Borderline
64	M	FARMER	NonHausa	KAMBARI	CHRISTIAN	0.5	0.6	29	22	2012	Arcuate	0.5	0.5	SG	No	CARB	CAI	Borderline
84	M	RTD	Hausa	Hausa	MUSLIM	0.9	0.7	40	29	2011	Arcuate	0.5	0.5	POAG	No	CARB	CAI	Borderline
53	M	FARMER	Hausa	Hausa	MUSLIM	0.7	0.8	23	29	2011	Arcuate	0.5	0.5	POAG	No	CARB	CAI	Borderline
63	M	FARMER	Hausa	Hausa	MUSLIM	0.6	0.6	26	26	2013	Arcuate	0.5	0.5	POAG	No	CARB	CAI	Borderline
60	M	FARMER	Fulani	FULANI	MUSLIM	0.6	0.6	23	23	2013	Arcuate	0.5	0.5	POAG	No	CARB	CAI	Borderline
80	F	RTD	Hausa	Hausa	MUSLIM	0.6	0.6	30	30	2013	Tunnel	0.5	0.5	PACG	No	CARB	CAI	Borderline
67	M	FARMER	Fulani	FULANI	MUSLIM	0.8	0.8	24	22	2011	Paracentral	0.5	0.5	POAG	No	BETA B	Betablocker	Borderline
87	F	FARMER	Hausa	Hausa	CHRISTIAN	0.7	0.8	29	29	2011	Arcuate	0.5	0.5	POAG	No	BETA B	Betablocker	Borderline
70	F	FARMER	NonHausa	KAMBARI	CHRISTIAN	0.6	0.6	20	23	2012	Tunnel	0.5	0.5	POAG	No	BETA B	Betablocker	Borderline
59	F	ADMINSTR	NonHausa	IGALA	MUSLIM	0.6	0.6	22	22	2012	Arcuate	0.5	0.5	POAG	No	BETA B	Betablocker	Borderline
74	F	TRADER	Hausa	Hausa	MUSLIM	0.6	0.6	25	25	2012	Tunnel	0.5	0.5	POAG	No	BETA B	Betablocker	Borderline
61	M	FARMER	Hausa	Hausa	MUSLIM	0.6	0.6	32	32	2013	Arcuate	0.5	0.5	POAG	No	BETA B	Betablocker	Borderline
53	F	TEACHER	Fulani	FULANI	MUSLIM	0.6	0.7	26	23	2013	Arcuate	0.5	0.5	POAG	No	BETA B	Betablocker	Borderline
87	F	RTD	Fulani	FULANI	MUSLIM	0.6	0.6	23	23	2013	Tunnel	0.5	0.5	POAG	No	BETA B	Betablocker	Borderline
60	F	FARMER	Hausa	Hausa	MUSLIM	0.5	0.5	41	22	2012	Seidel	0.5	0.5	POAG	No	BETA B	Betablocker	Borderline
79	F	LAWYER	Fulani	FULANI	MUSLIM	0.8	0.8	23	29	2011	Seidel	0.5	0.5	PACG	No	BETA B	Betablocker	Borderline
80	F	RTD	Fulani	FULANI	MUSLIM	0.8	0.6	23	23	2013	Arcuate	0.5	0.5	PACG	No	BETA B	Betablocker	Borderline
60	F	TRADER	NonHausa	IGBO	CHRISTIAN	0.7	0.5	29	29	2013	Arcuate	0.5	0.5	PACG	No	BETA B	Betablocker	Borderline
51	F	LAWYER	Hausa	Hausa	MUSLIM	0.6	0.6	27	27	2013	Ring	0.5	0.5	PACG	No	BETA B	Betablocker	Borderline
56	F	FARMER	Hausa	Hausa	MUSLIM	0.7	0.6	18	19	2011	Arcuate	0.5	0.5	NTG	No	BETA B	Betablocker	Borderline
80	F	RTD	Fulani	FULANI	MUSLIM	0.7	0.7	32	32	2011	Tunnel	0.5	0.5	SG	No	ALPH	Alphaagonist	Borderline
68	M	FARMER	NonHausa	KAMBARI	CHRISTIAN	0.8	0.8	32	32	2011	Arcuate	0.5	0.5	POAG	No	ALPH	Alphaagonist	Borderline
53	F	TRADER	Hausa	Hausa	CHRISTIAN	0.8	0.8	23	29	2011	Arcuate	0.5	0.5	POAG	No	ALPH	Alphaagonist	Borderline
67	M	FARMER	NonHausa	GWARI	CHRISTIAN	0.7	0.8	29	29	2011	Arcuate	0.5	0.5	POAG	No	ALPH	Alphaagonist	Borderline
69	F	FARMER	NonHausa	NUPE	MUSLIM	0.6	0.6	22	32	2012	Arcuate	0.5	0.5	POAG	No	ALPH	Alphaagonist	Borderline
93	F	RTD	Hausa	Hausa	MUSLIM	0.6	0.6	24	24	2013	Tunnel	0.5	0.5	POAG	No	ALPH	Alphaagonist	Borderline
75	F	FARMER	Fulani	FULANI	MUSLIM	0.4	0.6	24	24	2013	Arcuate	0.5	0.5	POAG	No	ALPH	Alphaagonist	Borderline
63	F	FARMER	NonHausa	OTHERS	MUSLIM	0.6	0.4	29	29	2013	Arcuate	0.5	0.5	PACG	No	ALPH	Alphaagonist	Borderline
73	F	TRADER	Hausa	Hausa	MUSLIM	0.6	0.6	22	22	2013	Tunnel	0.3	3	POAG	No	ALPH	Alphaagonist	WithinNormalLimits
70	M	FARMER	Hausa	Hausa	MUSLIM	0.6	0.7	42	42	2013	Tunnel	0.3	1.3	PACG	No	CARB	CAI	OutsideNormalLimit
70	M	FARMER	Hausa	Hausa	MUSLIM	0.6	0.7	25	25	2013	Arcuate	0.3	1	SG	No	ALPH	Alphaagonist	WithinNormalLimits
76	F	FARMER	Fulani	FULANI	MUSLIM	0.7	0.7	25	29	2012	Tunnel	0.3	1	POAG	No	ALPH	Alphaagonist	OutsideNormalLimit
57	F	BANKER	Fulani	FULANI	MUSLIM	0.6	0.7	22	22	2012	Arcuate	0.3	1	POAG	No	PROST	Protaglandin	Borderline
85	F	RTD	Hausa	Hausa	MUSLIM	0.6	0.6	24	22	2013	Tunnel	0.3	0.8	PACG	Yes	SURG+B	Betablocker	OutsideNormalLimit
62	M	FARMER	Hausa	Hausa	MUSLIM	0.8	0.7	29	29	2016	Tunnel	0.3	0.8	PACG	No	BETA B	Betablocker	OutsideNormalLimit
56	F	FARMER	Hausa	Hausa	MUSLIM	0.7	0.6	40	22	2013	Tunnel	0.3	0.8	POAG	No	ALPH	Alphaagonist	OutsideNormalLimit
62	F	FARMER	Hausa	Hausa	MUSLIM	0.7	0.6	24	24	2013	Tunnel	0.3	0.8	POAG	No	ALPH	Alphaagonist	Borderline
52	M	FARMER	Hausa	Hausa	MUSLIM	0.7	0.7	36	32	2016	Paracentral	0.3	0.6	POAG	No	CARB	CAI	OutsideNormalLimit
50	F	FARMER	Hausa	Hausa	MUSLIM	0.8	0.8	29	29	2011	Arcuate	0.3	0.3	POAG	Yes	SURG+PORS	Protaglandin	WithinNormalLimits
69	F	FARMER	Hausa	Hausa	MUSLIM	0.7	0.4	29	26	2012	Arcuate	0.3	0.3	POAG	Yes	SUR + AL		WithinNormalLimits
67	M	FARMER	Hausa	Hausa	MUSLIM	0.6	0.6	23	23	2013	Arcuate	0.3	0.3	POAG	Yes	SUR + AL		WithinNormalLimits
69	M	FARMER	Hausa	Hausa	MUSLIM	0.8	0.4	15	17	2011	Ring	0.3	0.3	NTG	Yes	SUR + AL		WithinNormalLimits
63	F	CIVIL SER	Hausa	Hausa	MUSLIM	0.8	0.8	28	23	2011	Arcuate	0.3	0.3	POAG	No	PROST	Protaglandin	WithinNormalLimits
60	M	FARMER	Fulani	FULANI	MUSLIM	0.8	0.8	23	23	2011	Seidel	0.3	0.3	POAG	No	PROST	Protaglandin	WithinNormalLimits
92	F	FARMER	Hausa	Hausa	MUSLIM	0.7	0.7	40	27	2012	Tunnel	0.3	0.3	POAG	No	PROST	Protaglandin	WithinNormalLimits
54	M	FARMER	Fulani	FULANI	MUSLIM	0.6	0.7	30	30	2013	Arcuate	0.3	0.3	POAG	No	PROST	Protaglandin	WithinNormalLimits
78	F	TRADER	Fulani	FULANI	MUSLIM	0.9	0.8	29	28	2011	Ring	0.3	0.3	PACG	No	PROST	Protaglandin	WithinNormalLimits
66	M	FARMER	Hausa	Hausa	MUSLIM	0.6	0.9	24	24	2014	Arcuate	0.3	0.3	PACG	No	PROST	Protaglandin	WithinNormalLimits
80	M	RTD	Hausa	Hausa	MUSLIM	0.8	0.8	28	30	2011	Paracentral	0.3	0.3	SG	No	CARB	CAI	WithinNormalLimits
52	F	NURSE	Fulani	FULANI	MUSLIM	0.7	0.7	32	22	2012	Arcuate	0.3	0.3	SG	No	CARB	CAI	WithinNormalLimits
55	M	FARMER	Hausa	Hausa	MUSLIM	0.6	0.6	23	23	2013	Arcuate	0.3	0.3	SG	No	CARB	CAI	WithinNormalLimits
58	F	RTD	Hausa	Hausa	MUSLIM	0.5	0.8	23	22	2012	Ring	0.3	0.3	SG	No	CARB	CAI	WithinNormalLimits
73	M	RTD	Hausa	Hausa	MUSLIM	0.9	0.7	30	28	2011	Arcuate	0.3	0.3	POAG	No	CARB	CAI	WithinNormalLimits
82	M	RTD	Hausa	Hausa	MUSLIM	0.7	0.8	28	31	2011	Paracentral	0.3	0.3	POAG	No	CARB	CAI	WithinNormalLimits
80	F	RTD	Hausa	Hausa	MUSLIM	0.7	0.6	36	36	2013	Tunnel	0.3	0.3	POAG	No	CARB	CAI	WithinNormalLimits
79	M	FARMER	Hausa	Hausa	MUSLIM	0.7	0.8	22	21	2015	Ring	0.3	0.3	POAG	No	CARB	CAI	WithinNormalLimits
63	M	FARMER	Hausa	Hausa	MUSLIM	0.7	0.8	22	22	2015	Ring	0.3	0.3	POAG	No	CARB	CAI	WithinNormalLimits
62	M	FARMER	Hausa	Hausa	MUSLIM	0.7	0.8	22	22	2015	Arcuate	0.3	0.3	POAG	No	CARB	CAI	WithinNormalLimits
86	F	RTD	Fulani	FULANI	MUSLIM	0.6	0.6	31	28	2013	Tunnel	0.3	0.3	POAG	No	CARB	CAI	WithinNormalLimits
59	F	FARMER	Hausa	Hausa	MUSLIM	0.5	0.8	26	26	2012	Seidel	0.3	0.3	POAG	No	CARB	CAI	WithinNormalLimits
55	M	FARMER	Hausa	Hausa	MUSLIM	0.9	0.6	24	24	2014	Paracentral	0.3	0.3	PACG	No	CARB	CAI	WithinNormalLimits
77	M	FARMER	Hausa	Hausa	MUSLIM	0.9	0.6	22	21	2014	Arcuate	0.3	0.3	PACG	No	CARB	CAI	WithinNormalLimits
80	M	RTD	Hausa	Hausa	MUSLIM	0.8	0.8	24	29	2011	Arcuate	0.3	0.3	PACG	No	CARB	CAI	WithinNormalLimits
54	M	ADMINSTR	Fulani	FULANI	MUSLIM	0.8	0.7	23	28	2011	Arcuate	0.3	0.3	PACG	No	CARB	CAI	WithinNormalLimits
63	F	FARMER	Fulani	FULANI	MUSLIM	0.7	0.5	21	20	2015	Tunnel	0.3	0.3	NTG	No	CARB	CAI	WithinNormalLimits
51	F	TRADER	Hausa	Hausa	MUSLIM	0.9	0.8	16	16	2011	Seidel	0.3	0.3	SG	No	BETA B	Betablocker	WithinNormalLimits
76	F	FARMER	Hausa	Hausa	MUSLIM	0.8	0.8	28	28	2011	Arcuate	0.3	0.3	SG	No	BETA B	Betablocker	WithinNormalLimits
66	F	FARMER	Fulani	FULANI	MUSLIM	0.7	0.7	23	22	2012	Arcuate	0.3	0.3	SG	No	BETA B	Betablocker	WithinNormalLimits
64	M	FARMER	Hausa	Hausa	MUSLIM	0.9	0.8	22	28	2011	Arcuate	0.3	0.3	POAG	No	BETA B	Betablocker	WithinNormalLimits
72	F	ADMINSTR	Hausa	Hausa	MUSLIM	0.9	0.9	36	36	2014	Tunnel	0.3	0.3	POAG	No	BETA B	Betablocker	WithinNormalLimits
63	F	FARMER	Hausa	Hausa	MUSLIM	0.9	0.9	29	28	2014	Seidel	0.3	0.3	POAG	No	BETA B	Betablocker	WithinNormalLimits
90	F	RTD	Hausa	Hausa	MUSLIM	0.8	0.8	36	34	2011	Tunnel	0.3	0.3	POAG	No	BETA B	Betablocker	WithinNormalLimits
57	M	BANKER	Hausa	Hausa	MUSLIM	0.8	0.8	22	22	2011	Arcuate	0.3	0.3	POAG	No	BETA B	Betablocker	WithinNormalLimits
64	F	CIVIL SER	NonHausa	KANURI	MUSLIM	0.7	0.3	29	28	2012	Arcuate	0.3	0.3	POAG	No	BETA B	Betablocker	WithinNormalLimits
76	F	FARMER	Hausa	Hausa	MUSLIM	0.7	0.7	29	22	2012	Arcuate	0.3	0.3	POAG	No	BETA B	Betablocker	WithinNormalLimits
64	F	FARMER	Hausa	Hausa	MUSLIM	0.7	0.6	23	23	2013	Paracentral	0.3	0.3	POAG	No	BETA B	Betablocker	WithinNormalLimits
68	F	FARMER	Hausa	Hausa	MUSLIM	0.7	0.8	23	23	2015	Arcuate	0.3	0.3	POAG	No	BETA B	Betablocker	WithinNormalLimits
53	M	FARMER	Hausa	Hausa	MUSLIM	0.6	0.6	23	23	2013	Arcuate	0.3	0.3	POAG	No	BETA B	Betablocker	WithinNormalLimits
84	M	RTD	Hausa	Hausa	MUSLIM	0.6	0.6	22	21	2014	Tunnel	0.3	0.3	POAG	No	BETA B	Betablocker	WithinNormalLimits
80	F	RTD	Fulani	FULANI	MUSLIM	0.6	0.8	29	29	2015	Tunnel	0.3	0.3	POAG	No	BETA B	Betablocker	WithinNormalLimits
67	F	FARMER	Hausa	Hausa	MUSLIM	0.8	0.8	22	29	2011	Arcuate	0.3	0.3	PACG	No	BETA B	Betablocker	WithinNormalLimits
84	F	RTD	Hausa	Hausa	MUSLIM	0.6	0.7	22	23	2013	Ring	0.3	0.3	PACG	No	BETA B	Betablocker	WithinNormalLimits
53	M	FARMER	Hausa	Hausa	MUSLIM	0.6	0.6	30	31	2014	Arcuate	0.3	0.3	PACG	No	BETA B	Betablocker	WithinNormalLimits
60	F	FARMER	Hausa	Hausa	MUSLIM	0.9	0.6	18	18	2013	Seidel	0.3	0.3	NTG	No	BETA B	Betablocker	WithinNormalLimits
55	M	FARMER	Hausa	Hausa	MUSLIM	0.6	0.6	17	18	2013	Ring	0.3	0.3	NTG	No	BETA B	Betablocker	WithinNormalLimits
60	F	TRADER	Hausa	Hausa	MUSLIM	0.7	0.8	32	22	2011	Arcuate	0.3	0.3	SG	No	ALPH	Alphaagonist	WithinNormalLimits
63	M	FARMER	Fulani	FULANI	MUSLIM	0.7	0.8	40	41	2011	Arcuate	0.3	0.3	SG	No	ALPH	Alphaagonist	WithinNormalLimits
72	M	LECTURER	Hausa	Hausa	MUSLIM	0.9	0.8	28	28	2016	Arcuate	0.3	0.3	POAG	No	ALPH	Alphaagonist	WithinNormalLimits
55	M	FARMER	Hausa	Hausa	MUSLIM	0.9	0.5	22	22	2014	Paracentral	0.3	0.3	POAG	No	ALPH	Alphaagonist	WithinNormalLimits
68	M	FARMER	Hausa	Hausa	MUSLIM	0.9	0.5	24	23	2014	Paracentral	0.3	0.3	POAG	No	ALPH	Alphaagonist	WithinNormalLimits
62	F	DOCTOR	NonHausa	GWARI	MUSLIM	0.8	0.8	24	28	2011	Arcuate	0.3	0.3	POAG	No	ALPH	Alphaagonist	WithinNormalLimits
65	F	FARMER	Fulani	FULANI	MUSLIM	0.8	0.8	31	31	2011	Arcuate	0.3	0.3	POAG	No	ALPH	Alphaagonist	WithinNormalLimits
67	F	ADMINSTR	NonHausa	NUPE	MUSLIM	0.7	0.8	23	28	2011	Arcuate	0.3	0.3	POAG	No	ALPH	Alphaagonist	WithinNormalLimits
77	F	FARMER	Hausa	Hausa	MUSLIM	0.7	0.8	29	29	2011	Seidel	0.3	0.3	POAG	No	ALPH	Alphaagonist	WithinNormalLimits
61	F	FARMER	Hausa	Hausa	MUSLIM	0.6	0.6	24	24	2013	Ring	0.3	0.3	POAG	No	ALPH	Alphaagonist	WithinNormalLimits
60	M	FARMER	Hausa	Hausa	MUSLIM	0.6	0.6	31	32	2013	Arcuate	0.3	0.3	POAG	No	ALPH	Alphaagonist	WithinNormalLimits
83	M	RTD	Hausa	Hausa	MUSLIM	0.6	0.6	29	29	2014	Tunnel	0.3	0.3	POAG	No	ALPH	Alphaagonist	WithinNormalLimits
64	M	FARMER	Fulani	FULANI	MUSLIM	0.6	0.8	26	26	2011	Seidel	0.3	0.3	POAG	No	ALPH	Alphaagonist	WithinNormalLimits
63	F	TRADER	Hausa	Hausa	MUSLIM	0.8	0.8	24	30	2011	Arcuate	0.3	0.3	PACG	No	ALPH	Alphaagonist	WithinNormalLimits
76	F	RTD	Hausa	Hausa	MUSLIM	0.7	0.8	28	32	2016	Arcuate	0.3	0.3	PACG	No	ALPH	Alphaagonist	WithinNormalLimits
71	F	CARPENTE	Hausa	Hausa	MUSLIM	0.6	0.9	29	22	2012	Ring	0.3	0.3	PACG	No	ALPH	Alphaagonist	WithinNormalLimits
54	M	FARMER	Fulani	FULANI	MUSLIM	0.8	0.4	18	20	2011	Paracentral	0.3	0.3	NTG	No	ALPH	Alphaagonist	WithinNormalLimits
59	F	FARMER	Fulani	FULANI	MUSLIM	0.6	0.6	18	18	2014	Seidel	0.3	0.3	NTG	No	ALPH	Alphaagonist	WithinNormalLimits
66	F	FARMER	NonHausa	GWARI	MUSLIM	0.9	0.9	22	22	2012	Arcuate	0.3	0.3	POAG	Yes	SURG+AL	Alphaagonist	ReducedSensitivity
66	F	ADMINSTR	Fulani	FULANI	MUSLIM	0.8	0.8	24	28	2011	Seidel	0.3	0.3	POAG	Yes	SURG+AL	Alphaagonist	ReducedSensitivity
64	F	FARMER	Fulani	FULANI	MUSLIM	0.6	0.7	23	23	2013	Arcuate	0.3	0.3	POAG	Yes	SURG+AL	Alphaagonist	ReducedSensitivity
53	F	TEACHER	Fulani	FULANI	CHRISTIAN	0.8	0.9	29	26	2016	Arcuate	0.3	0.3	SG	No	BETA B	Betablocker	ReducedSensitivity
58	F	LECTURER	NonHausa	YORUBA	MUSLIM	0.7	0.8	28	23	2016	Arcuate	0.3	0.3	SG	No	BETA B	Betablocker	ReducedSensitivity
54	F	TRADER	Hausa	Hausa	MUSLIM	0.8	0.8	28	27	2011	Seidel	0.3	0.3	POAG	No	BETA B	Betablocker	ReducedSensitivity
74	F	FARMER	Hausa	Hausa	MUSLIM	0.8	0.8	23	23	2011	Arcuate	0.3	0.3	POAG	No	BETA B	Betablocker	ReducedSensitivity
60	F	FARMER	Hausa	Hausa	MUSLIM	0.7	0.8	43	43	2015	Arcuate	0.3	0.3	POAG	No	BETA B	Betablocker	ReducedSensitivity
51	F	FARMER	NonHausa	OTHERS	CHRISTIAN	0.6	0.6	29	29	2014	Arcuate	0.3	0.3	POAG	No	BETA B	Betablocker	ReducedSensitivity
54	F	TRADER	Hausa	Hausa	MUSLIM	0.6	0.6	23	23	2013	Ring	0.3	0.3	POAG	No	BETA B	Betablocker	ReducedSensitivity
56	M	FARMER	Hausa	Hausa	MUSLIM	0.7	0.9	28	28	2011	Arcuate	0.3	0.3	PACG	No	BETA B	Betablocker	ReducedSensitivity
65	F	FARMER	Hausa	Hausa	MUSLIM	0.7	0.7	29	32	2011	Arcuate	0.3	0.3	PACG	No	BETA B	Betablocker	ReducedSensitivity
63	F	FARMER	Hausa	Hausa	MUSLIM	0.7	0.7	24	24	2011	Seidel	0.3	0.3	PACG	No	BETA B	Betablocker	ReducedSensitivity
85	F	RTD	Hausa	Hausa	MUSLIM	0.6	0.6	24	25	2013	Arcuate	0.3	0.3	PACG	No	BETA B	Betablocker	ReducedSensitivity
67	F	FARMER	Hausa	Hausa	MUSLIM	0.9	0.6	19	19	2013	Ring	0.3	0.3	NTG	No	BETA B	Betablocker	ReducedSensitivity
72	M	FARMER	NonHausa	GWARI	MUSLIM	0.5	0.9	22	23	2014	Tunnel	0.3	0.3	SG	No	ALPH	Alphaagonist	ReducedSensitivity
63	M	FARMER	Hausa	Hausa	MUSLIM	0.8	0.6	24	24	2014	Seidel	0.3	0.3	POAG	Yes	SURGERY		OutsideNormalLimit
63	F	NURSE	NonHausa	OTHERS	MUSLIM	0.7	0.8	24	32	2011	Arcuate	0.3	0.3	POAG	Yes	SURGERY		OutsideNormalLimit
55	F	FARMER	Hausa	Hausa	MUSLIM	0.7	0.7	40	42	2012	Arcuate	0.3	0.3	POAG	Yes	SURGERY		OutsideNormalLimit
55	M	FARMER	Hausa	Hausa	MUSLIM	0.6	0.7	23	23	2013	Ring	0.3	0.3	POAG	Yes	SURGERY		OutsideNormalLimit
90	F	RTD	NonHausa	NUPE	MUSLIM	0.4	0.9	24	21	2014	Tunnel	0.3	0.3	PACG	Yes	SURGERY		OutsideNormalLimit
76	F	TRADER	Hausa	Hausa	MUSLIM	0.8	0.8	24	28	2011	Seidel	0.3	0.3	POAG	Yes	SURG+PROS	Protaglandin	OutsideNormalLimit
70	M	FARMER	NonHausa	IGALA	MUSLIM	0.9	0.6	36	36	2014	Ring	0.3	0.3	POAG	Yes	SURG+B	Betablocker	OutsideNormalLimit
55	M	CIVIL SER	Hausa	Hausa	MUSLIM	0.7	0.8	23	29	2011	Seidel	0.3	0.3	POAG	Yes	SURG+B	Betablocker	OutsideNormalLimit
68	F	FARMER	Hausa	Hausa	MUSLIM	0.6	0.6	22	22	2012	Paracentral	0.3	0.3	POAG	Yes	SURG+B	Betablocker	OutsideNormalLimit
82	M	FARMER	Hausa	Hausa	MUSLIM	0.6	0.5	24	24	2014	Ring	0.3	0.3	POAG	Yes	SURG+B	Betablocker	OutsideNormalLimit
63	F	TRADER	Hausa	Hausa	MUSLIM	0.6	0.7	23	23	2013	Arcuate	0.3	0.3	SG	Yes	SURG+AL	Alphaagonist	OutsideNormalLimit
53	F	NURSE	Fulani	FULANI	MUSLIM	0.8	0.7	26	20	2011	Seidel	0.3	0.3	POAG	Yes	SURG+AL	Alphaagonist	OutsideNormalLimit
68	F	TRADER	Hausa	Hausa	MUSLIM	0.7	0.9	22	22	2011	Paracentral	0.3	0.3	POAG	Yes	SURG+AL	Alphaagonist	OutsideNormalLimit
72	M	FARMER	Hausa	Hausa	MUSLIM	0.6	0.6	25	25	2012	Tunnel	0.3	0.3	POAG	Yes	SURG+AL	Alphaagonist	OutsideNormalLimit
81	F	RTD	Hausa	Hausa	MUSLIM	0.6	0.9	37	37	2014	Arcuate	0.3	0.3	POAG	Yes	SURG+AL	Alphaagonist	OutsideNormalLimit
60	F	FARMER	Fulani	FULANI	MUSLIM	0.6	0.6	22	19	2012	Arcuate	0.3	0.3	POAG	Yes	SURG+AL	Alphaagonist	OutsideNormalLimit
82	M	RTD	NonHausa	GWARI	CHRISTIAN	0.5	0.6	24	23	2014	Tunnel	0.3	0.3	POAG	Yes	SURG+AL	Alphaagonist	OutsideNormalLimit
58	M	FARMER	NonHausa	GWARI	CHRISTIAN	0.5	0.6	22	22	2014	Arcuate	0.3	0.3	POAG	Yes	SURG+AL	Alphaagonist	OutsideNormalLimit
59	F	CIVIL SER	Hausa	Hausa	MUSLIM	0.7	0.8	24	26	2011	Arcuate	0.3	0.3	PACG	Yes	SURG+AL	Alphaagonist	OutsideNormalLimit
83	F	RTD	NonHausa	GWARI	MUSLIM	0.6	0.7	22	21	2015	Arcuate	0.3	0.3	PACG	Yes	SURG+AL	Alphaagonist	OutsideNormalLimit
61	F	BANKER	NonHausa	NUPE	MUSLIM	0.7	0.8	23	22	2015	Arcuate	0.3	0.3	PACG	Yes	SURG+A		OutsideNormalLimit
68	F	TRADER	NonHausa	YORUBA	MUSLIM	0.7	0.6	23	22	2012	Arcuate	0.3	0.3	POAG	Yes	SURG +AL		OutsideNormalLimit
68	F	FARMER	Hausa	Hausa	MUSLIM	0.7	0.7	29	29	2011	Ring	0.3	0.3	POAG	Yes	SURG +AL		OutsideNormalLimit
55	M	FARMER	Hausa	Hausa	MUSLIM	0.6	0.3	16	15	2011	Arcuate	0.3	0.3	NTG	Yes	SURG +AL		OutsideNormalLimit
60	M	FARMER	Hausa	Hausa	MUSLIM	0.6	0.6	18	23	2013	Ring	0.3	0.3	NTG	Yes	SURG +AL		OutsideNormalLimit
64	F	TRADER	Hausa	Hausa	MUSLIM	0.8	0.8	42	38	2011	Arcuate	0.3	0.3	SG	Yes	SURG + BE	Betablocker	OutsideNormalLimit
64	M	FARMER	Hausa	Hausa	MUSLIM	0.8	0.8	27	27	2013	Arcuate	0.3	0.3	POAG	Yes	SURG + BE	Betablocker	OutsideNormalLimit
64	M	FARMER	Hausa	Hausa	MUSLIM	0.8	0.8	23	17	2013	Arcuate	0.3	0.3	POAG	Yes	SURG + BE	Betablocker	OutsideNormalLimit
66	M	FARMER	Hausa	Hausa	CHRISTIAN	0.8	0.8	31	31	2011	Arcuate	0.3	0.3	POAG	Yes	SURG + BE	Betablocker	OutsideNormalLimit
67	M	FARMER	Hausa	Hausa	MUSLIM	0.7	0.9	30	30	2011	Ring	0.3	0.3	POAG	Yes	SURG + BE	Betablocker	OutsideNormalLimit
66	F	TRADER	Hausa	Hausa	CHRISTIAN	0.5	0.8	23	22	2011	Arcuate	0.3	0.3	POAG	Yes	SURG + BE	Betablocker	OutsideNormalLimit
81	F	FARMER	Hausa	Hausa	MUSLIM	0.7	0.8	28	28	2011	Arcuate	0.3	0.3	PACG	Yes	SURG + BE	Betablocker	OutsideNormalLimit
53	M	FARMER	Hausa	Hausa	MUSLIM	0.6	0.6	16	23	2013	Ring	0.3	0.3	NTG	Yes	SURG + BE	Betablocker	OutsideNormalLimit
64	F	CIVIL SER	Hausa	Hausa	MUSLIM	0.8	0.8	23	31	2011	Arcuate	0.3	0.3	PACG	Yes	SUR+BE	Betablocker	OutsideNormalLimit
71	F	LAWYER	Hausa	Hausa	MUSLIM	0.6	0.9	22	21	2014	Seidel	0.3	0.3	PACG	Yes	SUR+BE	Betablocker	OutsideNormalLimit
73	M	FARMER	Hausa	Hausa	MUSLIM	0.9	0.6	29	28	2014	Tunnel	0.3	0.3	SG	No	PROST	Protaglandin	OutsideNormalLimit
59	M	FARMER	NonHausa	IGALA	CHRISTIAN	0.6	0.6	32	19	2012	Seidel	0.3	0.3	SG	No	PROST	Protaglandin	OutsideNormalLimit
62	M	FARMER	Hausa	Hausa	MUSLIM	0.6	0.6	29	29	2014	Paracentral	0.3	0.3	SG	No	PROST	Protaglandin	OutsideNormalLimit
90	F	RTD	Fulani	FULANI	MUSLIM	0.6	0.7	23	22	2015	Tunnel	0.3	0.3	SG	No	PROST	Protaglandin	OutsideNormalLimit
82	M	FARMER	Fulani	FULANI	MUSLIM	0.6	0.7	23	24	2015	Tunnel	0.3	0.3	SG	No	PROST	Protaglandin	OutsideNormalLimit
51	M	FARMER	Hausa	Hausa	MUSLIM	0.5	0.9	30	30	2014	Paracentral	0.3	0.3	SG	No	PROST	Protaglandin	OutsideNormalLimit
82	F	RTD	Hausa	Hausa	MUSLIM	0.8	0.8	23	36	2011	Paracentral	0.3	0.3	POAG	No	PROST	Protaglandin	OutsideNormalLimit
83	F	RTD	Hausa	Hausa	MUSLIM	0.8	0.8	22	16	2011	Seidel	0.3	0.3	POAG	No	PROST	Protaglandin	OutsideNormalLimit
67	M	FARMER	Hausa	Hausa	MUSLIM	0.7	0.7	24	24	2011	Seidel	0.3	0.3	POAG	No	PROST	Protaglandin	OutsideNormalLimit
74	M	FARMER	Hausa	Hausa	MUSLIM	0.6	0.7	23	23	2015	Tunnel	0.3	0.3	POAG	No	PROST	Protaglandin	OutsideNormalLimit
51	M	FARMER	NonHausa	GWARI	MUSLIM	0.6	0.9	29	29	2014	Seidel	0.3	0.3	POAG	No	PROST	Protaglandin	OutsideNormalLimit
82	F	RTD	Fulani	FULANI	MUSLIM	0.6	0.6	23	23	2012	Ring	0.3	0.3	POAG	No	PROST	Protaglandin	OutsideNormalLimit
73	F	FARMER	Fulani	FULANI	MUSLIM	0.6	0.6	22	22	2012	Arcuate	0.3	0.3	POAG	No	PROST	Protaglandin	OutsideNormalLimit
60	F	FARMER	Fulani	FULANI	MUSLIM	0.6	0.6	23	23	2012	Arcuate	0.3	0.3	POAG	No	PROST	Protaglandin	OutsideNormalLimit
66	F	FARMER	Fulani	FULANI	MUSLIM	0.6	0.7	23	22	2015	Tunnel	0.3	0.3	POAG	No	PROST	Protaglandin	OutsideNormalLimit
71	M	FARMER	Hausa	Hausa	MUSLIM	0.5	0.6	23	23	2013	Tunnel	0.3	0.3	POAG	No	PROST	Protaglandin	OutsideNormalLimit
71	F	FARMER	Hausa	Hausa	MUSLIM	0.5	0.6	29	29	2014	Tunnel	0.3	0.3	POAG	No	PROST	Protaglandin	OutsideNormalLimit
74	F	CIVIL SER	NonHausa	IGALA	ATR	0.8	0.8	22	17	2011	Arcuate	0.3	0.3	PACG	No	PROST	Protaglandin	OutsideNormalLimit
59	F	FARMER	Hausa	Hausa	MUSLIM	0.6	0.6	31	31	2013	Tunnel	0.3	0.3	PACG	No	PROST	Protaglandin	OutsideNormalLimit
61	M	FARMER	Hausa	Hausa	MUSLIM	0.9	0.6	20	20	2014	Arcuate	0.3	0.3	NTG	No	PROST	Protaglandin	OutsideNormalLimit
50	M	FARMER	Hausa	Hausa	MUSLIM	0.9	0.6	20	22	2014	Seidel	0.3	0.3	NTG	No	PROST	Protaglandin	OutsideNormalLimit
50	F	TRADER	NonHausa	NUPE	CHRISTIAN	0.8	0.4	17	19	2011	Arcuate	0.3	0.3	NTG	No	PROST	Protaglandin	OutsideNormalLimit
50	F	FARMER	Hausa	Hausa	MUSLIM	0.8	0.9	15	15	2014	Tunnel	0.3	0.3	NTG	No	PROST	Protaglandin	OutsideNormalLimit
60	M	FARMER	Fulani	FULANI	MUSLIM	0.7	0.7	21	20	2015	Tunnel	0.3	0.3	NTG	No	PROST	Protaglandin	OutsideNormalLimit
62	M	TRADER	Hausa	Hausa	MUSLIM	0.9	0.8	32	22	2011	Arcuate	0.3	0.3	POAG	No	CARB	CAI	OutsideNormalLimit
65	M	TRADER	NonHausa	YORUBA	MUSLIM	0.8	0.8	29	32	2011	Ring	0.3	0.3	POAG	No	CARB	CAI	OutsideNormalLimit
93	F	FARMER			MUSLIM	0.7	0.7	42	41	2012	Seidel	0.3	0.3	POAG	No	CARB	CAI	OutsideNormalLimit
84	M	RTD	Hausa	Hausa	MUSLIM	0.6	0.6	30	31	2015	Tunnel	0.3	0.3	POAG	No	CARB	CAI	OutsideNormalLimit
60	F	FARMER	NonHausa	IGALA	CHRISTIAN	0.4	0.6	24	24	2014	Ring	0.3	0.3	PACG	No	CARB	CAI	OutsideNormalLimit
72	F	TRADER	Hausa	Hausa	CHRISTIAN	0.9	0.8	28	33	2011	Arcuate	0.3	0.3	SG	No	BETA B	Betablocker	OutsideNormalLimit
53	F	TAILOR	Hausa	Hausa	MUSLIM	0.7	0.7	19	18	2011	Paracentral	0.3	0.3	SG	No	BETA B	Betablocker	OutsideNormalLimit
52	F	FARMER	Hausa	Hausa	MUSLIM	0.7	0.8	20	20	2011	Paracentral	0.3	0.3	SG	No	BETA B	Betablocker	OutsideNormalLimit
62	M	FARMER	Hausa	Hausa	MUSLIM	0.7	0.7	23	23	2013	Arcuate	0.3	0.3	SG	No	BETA B	Betablocker	OutsideNormalLimit
57	F	FARMER	Hausa	Hausa	MUSLIM	0.6	0.5	23	26	2012	Arcuate	0.3	0.3	SG	No	BETA B	Betablocker	OutsideNormalLimit
86	F	RTD	Hausa	Hausa	MUSLIM	0.9	0.8	29	28	2011	Arcuate	0.3	0.3	POAG	No	BETA B	Betablocker	OutsideNormalLimit
69	M	FARMER	Hausa	Hausa	MUSLIM	0.9	0.8	28	28	2011	Arcuate	0.3	0.3	POAG	No	BETA B	Betablocker	OutsideNormalLimit
57	M	FARMER	Hausa	Hausa	MUSLIM	0.9	0.6	25	25	2013	Arcuate	0.3	0.3	POAG	No	BETA B	Betablocker	OutsideNormalLimit
62	F	FARMER	Hausa	Hausa	MUSLIM	0.9	0.6	30	31	2013	Tunnel	0.3	0.3	POAG	No	BETA B	Betablocker	OutsideNormalLimit
76	F	FARMER	Hausa	Hausa	CHRISTIAN	0.9	0.7	37	37	2011	Arcuate	0.3	0.3	POAG	No	BETA B	Betablocker	OutsideNormalLimit
60	F	TRADER	Fulani	FULANI	MUSLIM	0.9	0.7	26	26	2013	Arcuate	0.3	0.3	POAG	No	BETA B	Betablocker	OutsideNormalLimit
54	M	FARMER	NonHausa	IGALA	MUSLIM	0.8	0.8	29	43	2012	Arcuate	0.3	0.3	POAG	No	BETA B	Betablocker	OutsideNormalLimit
62	F	BANKER	Hausa	Hausa	MUSLIM	0.8	0.8	26	22	2011	Arcuate	0.3	0.3	POAG	No	BETA B	Betablocker	OutsideNormalLimit
92	M	RTD	Fulani	FULANI	MUSLIM	0.8	0.8	45	45	2012	Tunnel	0.3	0.3	POAG	No	BETA B	Betablocker	OutsideNormalLimit
56	F	FARMER	Fulani	FULANI	MUSLIM	0.8	0.6	36	36	2013	Arcuate	0.3	0.3	POAG	No	BETA B	Betablocker	OutsideNormalLimit
60	F	ADMINSTR	NonHausa	YORUBA	MUSLIM	0.7	0.7	22	22	2012	Arcuate	0.3	0.3	POAG	No	BETA B	Betablocker	OutsideNormalLimit
62	F	TRADER	NonHausa	YORUBA	MUSLIM	0.7	0.6	30	30	2013	Arcuate	0.3	0.3	POAG	No	BETA B	Betablocker	OutsideNormalLimit
67	F	FARMER	NonHausa	OTHERS	CHRISTIAN	0.7	0.8	32	30	2011	Paracentral	0.3	0.3	POAG	No	BETA B	Betablocker	OutsideNormalLimit
93	M	RTD	NonHausa	IGALA	CHRISTIAN	0.7	0.8	36	36	2011	Tunnel	0.3	0.3	POAG	No	BETA B	Betablocker	OutsideNormalLimit
72	F	TRADER	Hausa	Hausa	MUSLIM	0.7	0.8	29	29	2011	Arcuate	0.3	0.3	POAG	No	BETA B	Betablocker	OutsideNormalLimit
76	F	TRADER	Hausa	Hausa	MUSLIM	0.7	0.8	29	29	2011	Arcuate	0.3	0.3	POAG	No	BETA B	Betablocker	OutsideNormalLimit
67	F	FARMER	Hausa	Hausa	MUSLIM	0.7	0.8	29	26	2011	Arcuate	0.3	0.3	POAG	No	BETA B	Betablocker	OutsideNormalLimit
53	F	FARMER	Hausa	Hausa	MUSLIM	0.7	0.7	25	25	2012	Seidel	0.3	0.3	POAG	No	BETA B	Betablocker	OutsideNormalLimit
64	F	TRADER	Hausa	Hausa	MUSLIM	0.7	0.6	36	36	2013	Arcuate	0.3	0.3	POAG	No	BETA B	Betablocker	OutsideNormalLimit
90	F	TRADER	Hausa	Hausa	MUSLIM	0.7	0.6	38	38	2013	Seidel	0.3	0.3	POAG	No	BETA B	Betablocker	OutsideNormalLimit
63	F	CIVIL SER	Hausa	Hausa	MUSLIM	0.7	0.4	29	27	2012	Arcuate	0.3	0.3	POAG	No	BETA B	Betablocker	OutsideNormalLimit
74	F	CIVIL SER	Hausa	Hausa	MUSLIM	0.7	0.6	23	24	2012	Arcuate	0.3	0.3	POAG	No	BETA B	Betablocker	OutsideNormalLimit
69	F	FARMER	Hausa	Hausa	MUSLIM	0.7	0.8	28	28	2015	Arcuate	0.3	0.3	POAG	No	BETA B	Betablocker	OutsideNormalLimit
66	M	FARMER	Hausa	Hausa	MUSLIM	0.7	0.8	43	43	2015	Arcuate	0.3	0.3	POAG	No	BETA B	Betablocker	OutsideNormalLimit
65	M	FARMER	Hausa	Hausa	MUSLIM	0.7	0.6	43	43	2015	Arcuate	0.3	0.3	POAG	No	BETA B	Betablocker	OutsideNormalLimit
61	F	FARMER	Hausa	Hausa	MUSLIM	0.7	0.8	29	26	2016	Arcuate	0.3	0.3	POAG	No	BETA B	Betablocker	OutsideNormalLimit
59	M	FARMER	Hausa	Hausa	MUSLIM	0.7	0.7	29	27	2016	Paracentral	0.3	0.3	POAG	No	BETA B	Betablocker	OutsideNormalLimit
86	F	TRADER	Hausa	Hausa	CHRISTIAN	0.7	0.8	36	22	2011	Arcuate	0.3	0.3	POAG	No	BETA B	Betablocker	OutsideNormalLimit
53	F	CIVIL SER	Hausa	Hausa	CHRISTIAN	0.7	0.8	29	28	2011	Ring	0.3	0.3	POAG	No	BETA B	Betablocker	OutsideNormalLimit
78	F	CIVIL SER	Fulani	FULANI	MUSLIM	0.7	0.8	29	29	2011	Ring	0.3	0.3	POAG	No	BETA B	Betablocker	OutsideNormalLimit
80	M	CIVIL SER	Fulani	FULANI	MUSLIM	0.7	0.8	26	32	2011	Ring	0.3	0.3	POAG	No	BETA B	Betablocker	OutsideNormalLimit
91	F	RTD	Fulani	FULANI	MUSLIM	0.7	0.8	29	29	2012	Tunnel	0.3	0.3	POAG	No	BETA B	Betablocker	OutsideNormalLimit
82	F	RTD	Fulani	FULANI	MUSLIM	0.7	0.8	23	23	2015	Tunnel	0.3	0.3	POAG	No	BETA B	Betablocker	OutsideNormalLimit
70	F	FARMER	Fulani	FULANI	MUSLIM	0.7	0.8	22	22	2015	Tunnel	0.3	0.3	POAG	No	BETA B	Betablocker	OutsideNormalLimit
86	F	RTD	Fulani	FULANI	CHRISTIAN	0.7	0.9	22	29	2016	Ring	0.3	0.3	POAG	No	BETA B	Betablocker	OutsideNormalLimit
64	F	TRADER	NonHausa	IGBO	CHRISTIAN	0.6	0.6	23	23	2013	Arcuate	0.3	0.3	POAG	No	BETA B	Betablocker	OutsideNormalLimit
72	M	FARMER	NonHausa	IGALA	CHRISTIAN	0.6	0.6	23	29	2012	Ring	0.3	0.3	POAG	No	BETA B	Betablocker	OutsideNormalLimit
64	M	FARMER	Hausa	Hausa	MUSLIM	0.6	0.6	22	30	2012	Arcuate	0.3	0.3	POAG	No	BETA B	Betablocker	OutsideNormalLimit
73	M	FARMER	Hausa	Hausa	MUSLIM	0.6	0.8	29	23	2012	Arcuate	0.3	0.3	POAG	No	BETA B	Betablocker	OutsideNormalLimit
60	F	FARMER	Hausa	Hausa	MUSLIM	0.6	0.6	22	23	2013	Tunnel	0.3	0.3	POAG	No	BETA B	Betablocker	OutsideNormalLimit
63	F	FARMER	Hausa	Hausa	MUSLIM	0.6	0.6	40	40	2013	Arcuate	0.3	0.3	POAG	No	BETA B	Betablocker	OutsideNormalLimit
91	F	RTD	Hausa	Hausa	MUSLIM	0.6	0.7	24	24	2013	Tunnel	0.3	0.3	POAG	No	BETA B	Betablocker	OutsideNormalLimit
82	M	RTD	Hausa	Hausa	MUSLIM	0.6	0.7	23	23	2013	Ring	0.3	0.3	POAG	No	BETA B	Betablocker	OutsideNormalLimit
50	F	FARMER	Hausa	Hausa	MUSLIM	0.6	0.7	29	28	2013	Arcuate	0.3	0.3	POAG	No	BETA B	Betablocker	OutsideNormalLimit
64	M	FARMER	Hausa	Hausa	MUSLIM	0.6	0.4	22	22	2014	Tunnel	0.3	0.3	POAG	No	BETA B	Betablocker	OutsideNormalLimit
52	M	FARMER	Hausa	Hausa	MUSLIM	0.6	0.6	24	23	2014	Paracentral	0.3	0.3	POAG	No	BETA B	Betablocker	OutsideNormalLimit
66	M	FARMER	Hausa	Hausa	MUSLIM	0.6	0.6	24	24	2014	Tunnel	0.3	0.3	POAG	No	BETA B	Betablocker	OutsideNormalLimit
63	M	FARMER	Hausa	Hausa	MUSLIM	0.6	0.6	29	29	2014	Ring	0.3	0.3	POAG	No	BETA B	Betablocker	OutsideNormalLimit
70	M	FARMER	Hausa	Hausa	MUSLIM	0.6	0.6	22	21	2014	Arcuate	0.3	0.3	POAG	No	BETA B	Betablocker	OutsideNormalLimit
74	M	FARMER	Hausa	Hausa	MUSLIM	0.6	0.6	36	32	2015	Arcuate	0.3	0.3	POAG	No	BETA B	Betablocker	OutsideNormalLimit
81	F	RTD	Fulani	FULANI	MUSLIM	0.6	0.6	36	33	2014	Ring	0.3	0.3	POAG	No	BETA B	Betablocker	OutsideNormalLimit
71	F	TRADER	Fulani	FULANI	MUSLIM	0.6	0.6	22	22	2014	Tunnel	0.3	0.3	POAG	No	BETA B	Betablocker	OutsideNormalLimit
74	M	FARMER	Hausa	Hausa	MUSLIM	0.3	0.6	26	26	2014	Tunnel	0.3	0.3	POAG	No	BETA B	Betablocker	OutsideNormalLimit
60	F	FARMER	NonHausa	IGALA	ATR	0.9	0.8	29	29	2016	Arcuate	0.3	0.3	PACG	No	BETA B	Betablocker	OutsideNormalLimit
64	F	TEACHER	Hausa	Hausa	MUSLIM	0.9	0.9	28	28	2011	Ring	0.3	0.3	PACG	No	BETA B	Betablocker	OutsideNormalLimit
50	F	TRADER	Hausa	Hausa	MUSLIM	0.9	0.9	29	29	2014	Arcuate	0.3	0.3	PACG	No	BETA B	Betablocker	OutsideNormalLimit
69	M	TRADER	Fulani	FULANI	MUSLIM	0.9	0.7	29	32	2011	Arcuate	0.3	0.3	PACG	No	BETA B	Betablocker	OutsideNormalLimit
75	M	FARMER	Fulani	FULANI	MUSLIM	0.9	0.9	32	32	2014	Arcuate	0.3	0.3	PACG	No	BETA B	Betablocker	OutsideNormalLimit
58	M	FARMER	Hausa	Hausa	MUSLIM	0.8	0.9	28	28	2011	Seidel	0.3	0.3	PACG	No	BETA B	Betablocker	OutsideNormalLimit
90	F	RTD	Hausa	Hausa	MUSLIM	0.8	0.7	32	32	2013	Arcuate	0.3	0.3	PACG	No	BETA B	Betablocker	OutsideNormalLimit
68	F	FARMER	Hausa	Hausa	CHRISTIAN	0.7	0.8	24	16	2011	Arcuate	0.3	0.3	PACG	No	BETA B	Betablocker	OutsideNormalLimit
56	F	FARMER	NonHausa	GWARI	MUSLIM	0.7	0.7	23	22	2015	Arcuate	0.3	0.3	PACG	No	BETA B	Betablocker	OutsideNormalLimit
50	M	FARMER	NonHausa	GWARI	CHRISTIAN	0.7	0.6	29	29	2015	Arcuate	0.3	0.3	PACG	No	BETA B	Betablocker	OutsideNormalLimit
83	F	FARMER	Hausa	Hausa	MUSLIM	0.6	0.7	23	23	2013	Arcuate	0.3	0.3	PACG	No	BETA B	Betablocker	OutsideNormalLimit
55	M	FARMER	Hausa	Hausa	MUSLIM	0.6	0.7	27	27	2013	Ring	0.3	0.3	PACG	No	BETA B	Betablocker	OutsideNormalLimit
60	M	FARMER	Hausa	Hausa	MUSLIM	0.6	0.6	24	24	2014	Arcuate	0.3	0.3	PACG	No	BETA B	Betablocker	OutsideNormalLimit
70	F	FARMER	NonHausa	GWARI	MUSLIM	0.6	0.7	29	26	2015	Arcuate	0.3	0.3	PACG	No	BETA B	Betablocker	OutsideNormalLimit
62	F	FARMER	Fulani	FULANI	MUSLIM	0.6	0.7	30	32	2014	Ring	0.3	0.3	PACG	No	BETA B	Betablocker	OutsideNormalLimit
72	F	FARMER	NonHausa	GWARI	MUSLIM	0.5	0.7	29	27	2015	Arcuate	0.3	0.3	PACG	No	BETA B	Betablocker	OutsideNormalLimit
51	M	CIVIL SER	Fulani	FULANI	MUSLIM	0.8	0.5	18	20	2011	Ring	0.3	0.3	NTG	No	BETA B	Betablocker	OutsideNormalLimit
52	M	CARPENTE	NonHausa	KANURI	MUSLIM	0.6	0.6	17	18	2012	Arcuate	0.3	0.3	NTG	No	BETA B	Betablocker	OutsideNormalLimit
62	M	FARMER	Hausa	Hausa	MUSLIM	0.6	0.6	18	18	2013	Arcuate	0.3	0.3	NTG	No	BETA B	Betablocker	OutsideNormalLimit
52	F	FARMER	Hausa	Hausa	MUSLIM	0.6	0.6	17	17	2013	Arcuate	0.3	0.3	NTG	No	BETA B	Betablocker	OutsideNormalLimit
83	M	FARMER	Hausa	Hausa	MUSLIM	0.7	0.7	32	32	2011	Arcuate	0.3	0.3	SG	No	ALPH	Alphaagonist	OutsideNormalLimit
65	M	FARMER	NonHausa	NUPE	CHRISTIAN	0.6	0.8	24	24	2011	Arcuate	0.3	0.3	SG	No	ALPH	Alphaagonist	OutsideNormalLimit
74	F	TEACHER	Hausa	Hausa	MUSLIM	0.6	0.6	29	23	2012	Arcuate	0.3	0.3	SG	No	ALPH	Alphaagonist	OutsideNormalLimit
60	F	FARMER	Hausa	Hausa	MUSLIM	0.6	0.6	26	26	2013	Tunnel	0.3	0.3	SG	No	ALPH	Alphaagonist	OutsideNormalLimit
77	F	FARMER	Hausa	Hausa	MUSLIM	0.6	0.6	22	22	2013	Ring	0.3	0.3	SG	No	ALPH	Alphaagonist	OutsideNormalLimit
62	F	FARMER	NonHausa	GWARI	MUSLIM	0.6	0.9	24	22	2014	Arcuate	0.3	0.3	SG	No	ALPH	Alphaagonist	OutsideNormalLimit
54	F	FARMER	NonHausa	GWARI	MUSLIM	0.6	0.9	22	23	2014	Arcuate	0.3	0.3	SG	No	ALPH	Alphaagonist	OutsideNormalLimit
89	M	RTD	NonHausa	GWARI	MUSLIM	0.6	0.6	22	22	2014	Tunnel	0.3	0.3	SG	No	ALPH	Alphaagonist	OutsideNormalLimit
52	F	TRADER	Hausa	Hausa	MUSLIM	0.7	0.7	29	29	2015	Tunnel	0.3	0.3	POAG	No	ALPH	Alphaagonist	OutsideNormalLimit
70	M	FARMER	NonHausa	KAMBARI	MUSLIM	0.9	0.6	24	24	2014	Arcuate	0.3	0.3	POAG	No	ALPH	Alphaagonist	OutsideNormalLimit
70	M	LECTURER	Hausa	Hausa	MUSLIM	0.9	0.8	29	29	2016	Arcuate	0.3	0.3	POAG	No	ALPH	Alphaagonist	OutsideNormalLimit
78	F	FARMER	NonHausa	KAMUKU	ATR	0.8	0.8	29	29	2011	Arcuate	0.3	0.3	POAG	No	ALPH	Alphaagonist	OutsideNormalLimit
63	M	FARMER	Hausa	Hausa	MUSLIM	0.8	0.8	24	29	2011	Arcuate	0.3	0.3	POAG	No	ALPH	Alphaagonist	OutsideNormalLimit
63	F	FARMER	Hausa	Hausa	MUSLIM	0.8	0.8	29	22	2011	Arcuate	0.3	0.3	POAG	No	ALPH	Alphaagonist	OutsideNormalLimit
58	M	TRADER	Hausa	Hausa	MUSLIM	0.8	0.8	23	24	2011	Arcuate	0.3	0.3	POAG	No	ALPH	Alphaagonist	OutsideNormalLimit
71	F	FARMER	Hausa	Hausa	MUSLIM	0.8	0.6	23	23	2013	Tunnel	0.3	0.3	POAG	No	ALPH	Alphaagonist	OutsideNormalLimit
53	F	TEACHER	Hausa	Hausa	CHRISTIAN	0.8	0.8	24	19	2011	Arcuate	0.3	0.3	POAG	No	ALPH	Alphaagonist	OutsideNormalLimit
90	F	FARMER	Hausa	Hausa	MUSLIM	0.7	0.8	32	32	2011	Ring	0.3	0.3	POAG	No	ALPH	Alphaagonist	OutsideNormalLimit
68	F	FARMER	Hausa	Hausa	MUSLIM	0.7	0.7	27	22	2011	Seidel	0.3	0.3	POAG	No	ALPH	Alphaagonist	OutsideNormalLimit
70	M	TRADER	Hausa	Hausa	MUSLIM	0.7	0.5	24	29	2011	Arcuate	0.3	0.3	POAG	No	ALPH	Alphaagonist	OutsideNormalLimit
72	F	FARMER	Hausa	Hausa	MUSLIM	0.7	0.7	29	23	2012	Ring	0.3	0.3	POAG	No	ALPH	Alphaagonist	OutsideNormalLimit
68	M	FARMER	Hausa	Hausa	MUSLIM	0.7	0.6	25	23	2012	Arcuate	0.3	0.3	POAG	No	ALPH	Alphaagonist	OutsideNormalLimit
90	F	RTD	Hausa	Hausa	MUSLIM	0.7	0.7	40	40	2012	Tunnel	0.3	0.3	POAG	No	ALPH	Alphaagonist	OutsideNormalLimit
53	F	TRADER	Hausa	Hausa	MUSLIM	0.7	0.7	27	17	2013	Arcuate	0.3	0.3	POAG	No	ALPH	Alphaagonist	OutsideNormalLimit
57	M	FARMER	Hausa	Hausa	MUSLIM	0.7	0.6	29	29	2013	Arcuate	0.3	0.3	POAG	No	ALPH	Alphaagonist	OutsideNormalLimit
68	F	TRADER	Hausa	Hausa	MUSLIM	0.7	0.7	23	23	2015	Tunnel	0.3	0.3	POAG	No	ALPH	Alphaagonist	OutsideNormalLimit
53	M	FARMER	Fulani	FULANI	MUSLIM	0.7	0.8	23	31	2011	Arcuate	0.3	0.3	POAG	No	ALPH	Alphaagonist	OutsideNormalLimit
57	M	FARMER	Fulani	FULANI	MUSLIM	0.7	0.8	24	24	2011	Seidel	0.3	0.3	POAG	No	ALPH	Alphaagonist	OutsideNormalLimit
84	M	RTD	NonHausa	KANURI	MUSLIM	0.6	0.7	30	30	2013	Tunnel	0.3	0.3	POAG	No	ALPH	Alphaagonist	OutsideNormalLimit
65	M	TRADER	Hausa	Hausa	MUSLIM	0.6	0.8	32	32	2011	Arcuate	0.3	0.3	POAG	No	ALPH	Alphaagonist	OutsideNormalLimit
64	M	FARMER	Hausa	Hausa	MUSLIM	0.6	0.8	24	24	2012	Seidel	0.3	0.3	POAG	No	ALPH	Alphaagonist	OutsideNormalLimit
77	M	TRADER	Hausa	Hausa	MUSLIM	0.6	0.6	22	23	2012	Ring	0.3	0.3	POAG	No	ALPH	Alphaagonist	OutsideNormalLimit
64	M	TRADER	Hausa	Hausa	MUSLIM	0.6	0.6	23	29	2012	Seidel	0.3	0.3	POAG	No	ALPH	Alphaagonist	OutsideNormalLimit
67	F	FARMER	Hausa	Hausa	MUSLIM	0.6	0.6	23	23	2013	Ring	0.3	0.3	POAG	No	ALPH	Alphaagonist	OutsideNormalLimit
51	M	FARMER	Hausa	Hausa	MUSLIM	0.6	0.9	36	36	2014	Arcuate	0.3	0.3	POAG	No	ALPH	Alphaagonist	OutsideNormalLimit
58	F	FARMER	Hausa	Hausa	MUSLIM	0.6	0.9	39	39	2014	Ring	0.3	0.3	POAG	No	ALPH	Alphaagonist	OutsideNormalLimit
73	F	FARMER	Hausa	Hausa	MUSLIM	0.6	0.6	29	28	2015	Tunnel	0.3	0.3	POAG	No	ALPH	Alphaagonist	OutsideNormalLimit
67	F	TRADER	Hausa	Hausa	MUSLIM	0.6	0.5	29	29	2015	Tunnel	0.3	0.3	POAG	No	ALPH	Alphaagonist	OutsideNormalLimit
60	F	TEACHER	NonHausa	GWARI	MUSLIM	0.6	0.6	24	23	2014	Seidel	0.3	0.3	POAG	No	ALPH	Alphaagonist	OutsideNormalLimit
80	F	FARMER	Hausa	Hausa	MUSLIM	0.9	0.7	28	28	2011	Seidel	0.3	0.3	PACG	No	ALPH	Alphaagonist	OutsideNormalLimit
67	M	FARMER	Hausa	Hausa	MUSLIM	0.9	0.8	32	32	2011	Arcuate	0.3	0.3	PACG	No	ALPH	Alphaagonist	OutsideNormalLimit
63	F	TRADER	Hausa	Hausa	MUSLIM	0.8	0.8	22	32	2011	Arcuate	0.3	0.3	PACG	No	ALPH	Alphaagonist	OutsideNormalLimit
70	F	FARMER	Hausa	Hausa	MUSLIM	0.8	0.6	26	26	2013	Arcuate	0.3	0.3	PACG	No	ALPH	Alphaagonist	OutsideNormalLimit
60	M	FARMER	Hausa	Hausa	MUSLIM	0.7	0.7	32	32	2011	Seidel	0.3	0.3	PACG	No	ALPH	Alphaagonist	OutsideNormalLimit
68	F	FARMER	Hausa	Hausa	MUSLIM	0.7	0.8	40	42	2011	Ring	0.3	0.3	PACG	No	ALPH	Alphaagonist	OutsideNormalLimit
57	F	TRADER	Hausa	Hausa	MUSLIM	0.7	0.7	22	28	2011	Ring	0.3	0.3	PACG	No	ALPH	Alphaagonist	OutsideNormalLimit
59	F	FARMER	Hausa	Hausa	MUSLIM	0.7	0.5	24	23	2011	Seidel	0.3	0.3	PACG	No	ALPH	Alphaagonist	OutsideNormalLimit
69	M	FARMER	Hausa	Hausa	MUSLIM	0.6	0.4	36	36	2013	Arcuate	0.3	0.3	PACG	No	ALPH	Alphaagonist	OutsideNormalLimit
82	M	FARMER	Hausa	Hausa	MUSLIM	0.6	0.6	32	32	2013	Arcuate	0.3	0.3	PACG	No	ALPH	Alphaagonist	OutsideNormalLimit
50	F	NURSE	NonHausa	IGALA	MUSLIM	0.7	0.8	17	18	2011	Arcuate	0.3	0.3	NTG	No	ALPH	Alphaagonist	OutsideNormalLimit
74	M	PHARMACIS	NonHausa	IGALA	MUSLIM	0.7	0.8	32	29	2011	Arcuate	0.3	0.3	SG	No	CARB	CAI	OutsideNormalLimit
63	M	FARMER	Hausa	Hausa	MUSLIM	0.7	0.8	27	27	2015	Ring	0.3	0.3	POAG	No	CARB	CAI	OutsideNormalLimit
53	M	FARMER	Hausa	Hausa	MUSLIM	0.7	0.7	23	21	2016	Paracentral	0.3	0.3	POAG	No	CARB	CAI	OutsideNormalLimit
52	M	FARMER	Hausa	Hausa	MUSLIM	0.6	0.6	26	26	2013	Ring	0.3	0.3	POAG	No	CARB	CAI	OutsideNormalLimit
59	M	CIVIL SER	Hausa	Hausa	MUSLIM	0.8	0.8	29	22	2011	Arcuate	0.3	0.3	POAG	Yes	SURG+B	Betablocker	Borderline
77	M	FARMER	Hausa	Hausa	MUSLIM	0.6	0.5	22	23	2014	Ring	0.3	0.3	POAG	Yes	SURG+B	Betablocker	Borderline
80	M	FARMER	Hausa	Hausa	MUSLIM	0.7	0.6	43	43	2013	Arcuate	0.3	0.3	PACG	Yes	SURG+B	Betablocker	Borderline
60	M	FARMER	Hausa	Hausa	MUSLIM	0.9	0.6	19	18	2014	Seidel	0.3	0.3	NTG	Yes	SURG+B	Betablocker	Borderline
85	F	RTD	Fulani	FULANI	MUSLIM	0.7	0.6	29	28	2015	Tunnel	0.3	0.3	SG	No	PROST	Protaglandin	Borderline
70	M	FARMER	Fulani	FULANI	MUSLIM	0.8	0.6	22	22	2014	Seidel	0.3	0.3	POAG	No	PROST	Protaglandin	Borderline
60	M	CIVIL SER	Hausa	Hausa	MUSLIM	0.7	0.8	23	22	2011	Arcuate	0.3	0.3	POAG	No	PROST	Protaglandin	Borderline
63	M	FARMER	Hausa	Hausa	MUSLIM	0.7	0.7	32	29	2011	Seidel	0.3	0.3	POAG	No	PROST	Protaglandin	Borderline
74	F	FARMER	Hausa	Hausa	MUSLIM	0.7	0.6	32	32	2013	Tunnel	0.3	0.3	POAG	No	PROST	Protaglandin	Borderline
50	F	FARMER	Fulani	FULANI	MUSLIM	0.7	0.7	25	17	2012	Seidel	0.3	0.3	POAG	No	PROST	Protaglandin	Borderline
66	F	NURSE	Hausa	Hausa	MUSLIM	0.6	0.7	23	23	2013	Ring	0.3	0.3	POAG	No	PROST	Protaglandin	Borderline
60	F	FARMER	Hausa	Hausa	MUSLIM	0.6	0.6	26	26	2014	Ring	0.3	0.3	POAG	No	PROST	Protaglandin	Borderline
91	F	RTD	Hausa	Hausa	MUSLIM	0.7	0.5	20	26	2012	Tunnel	0.3	0.3	PACG	No	PROST	Protaglandin	Borderline
74	M	FARMER	Hausa	Hausa	MUSLIM	0.6	0.6	22	22	2014	Arcuate	0.3	0.3	PACG	No	PROST	Protaglandin	Borderline
74	M	FARMER	Hausa	Hausa	MUSLIM	0.6	0.9	22	22	2014	Seidel	0.3	0.3	PACG	No	PROST	Protaglandin	Borderline
76	F	FARMER	Fulani	FULANI	MUSLIM	0.7	0.6	29	27	2015	Tunnel	0.3	0.3	SG	No	CARB	CAI	Borderline
70	M	FARMER	Fulani	FULANI	MUSLIM	0.7	0.7	36	32	2015	Tunnel	0.3	0.3	SG	No	CARB	CAI	Borderline
63	F	CIVIL SER	Hausa	Hausa	ATR	0.8	0.8	29	37	2011	Seidel	0.3	0.3	POAG	No	CARB	CAI	Borderline
61	F	CIVIL SER	Hausa	Hausa	MUSLIM	0.7	0.8	23	23	2015	Arcuate	0.3	0.3	POAG	No	CARB	CAI	Borderline
68	F	BANKER	Fulani	FULANI	MUSLIM	0.6	0.6	23	32	2012	Arcuate	0.3	0.3	POAG	No	CARB	CAI	Borderline
57	F	FARMER	Hausa	Hausa	MUSLIM	0.5	0.8	23	23	2012	Seidel	0.3	0.3	POAG	No	CARB	CAI	Borderline
63	M	FARMER	Hausa	Hausa	MUSLIM	0.6	0.6	33	33	2013	Ring	0.3	0.3	PACG	No	CARB	CAI	Borderline
80	M	FARMER	Hausa	Hausa	MUSLIM	0.6	0.6	24	23	2014	Ring	0.3	0.3	PACG	No	CARB	CAI	Borderline
88	M	FARMER	Hausa	Hausa	MUSLIM	0.6	0.6	24	24	2014	Tunnel	0.3	0.3	PACG	No	CARB	CAI	Borderline
80	F	RTD	NonHausa	NUPE	MUSLIM	0.3	0.9	22	21	2014	Tunnel	0.3	0.3	PACG	No	CARB	CAI	Borderline
90	F	RTD	Hausa	Hausa	MUSLIM	0.8	0.8	37	23	2011	Tunnel	0.3	0.3	SG	No	BETA B	Betablocker	Borderline
84	M	FARMER	Hausa	Hausa	MUSLIM	0.8	0.6	23	23	2013	Tunnel	0.3	0.3	SG	No	BETA B	Betablocker	Borderline
66	F	FARMER	Hausa	Hausa	CHRISTIAN	0.7	0.8	32	32	2011	Paracentral	0.3	0.3	SG	No	BETA B	Betablocker	Borderline
60	F	FARMER	NonHausa	GWARI	MUSLIM	0.7	0.7	32	32	2012	Arcuate	0.3	0.3	SG	No	BETA B	Betablocker	Borderline
51	M	FARMER	Hausa	Hausa	MUSLIM	0.6	0.6	23	29	2012	Arcuate	0.3	0.3	SG	No	BETA B	Betablocker	Borderline
82	M	RTD	NonHausa	IGALA	ATR	0.9	0.8	32	32	2011	Arcuate	0.3	0.3	POAG	No	BETA B	Betablocker	Borderline
52	F	FARMER	Hausa	Hausa	MUSLIM	0.9	0.6	29	29	2014	Seidel	0.3	0.3	POAG	No	BETA B	Betablocker	Borderline
82	F	FARMER	Hausa	Hausa	MUSLIM	0.9	0.6	29	29	2014	Tunnel	0.3	0.3	POAG	No	BETA B	Betablocker	Borderline
50	M	FARMER	Hausa	Hausa	MUSLIM	0.9	0.9	24	24	2014	Arcuate	0.3	0.3	POAG	No	BETA B	Betablocker	Borderline
73	M	FARMER	Hausa	Hausa	CHRISTIAN	0.9	0.8	29	29	2011	Arcuate	0.3	0.3	POAG	No	BETA B	Betablocker	Borderline
52	M	FARMER	NonHausa	NUPE	MUSLIM	0.8	0.6	24	23	2014	Seidel	0.3	0.3	POAG	No	BETA B	Betablocker	Borderline
64	F	FARMER	Hausa	Hausa	MUSLIM	0.8	0.7	26	32	2011	Seidel	0.3	0.3	POAG	No	BETA B	Betablocker	Borderline
73	M	FARMER	Hausa	Hausa	MUSLIM	0.8	0.8	30	30	2011	Ring	0.3	0.3	POAG	No	BETA B	Betablocker	Borderline
70	F	FARMER	Hausa	Hausa	MUSLIM	0.8	0.6	29	29	2014	Tunnel	0.3	0.3	POAG	No	BETA B	Betablocker	Borderline
65	F	LAWYER	Fulani	FULANI	MUSLIM	0.8	0.8	31	29	2011	Arcuate	0.3	0.3	POAG	No	BETA B	Betablocker	Borderline
65	M	FARMER	Fulani	FULANI	MUSLIM	0.8	0.7	43	22	2011	Arcuate	0.3	0.3	POAG	No	BETA B	Betablocker	Borderline
63	F	FARMER	Hausa	Hausa	MUSLIM	0.7	0.8	28	28	2011	Arcuate	0.3	0.3	POAG	No	BETA B	Betablocker	Borderline
72	F	FARMER	Hausa	Hausa	MUSLIM	0.7	0.8	29	31	2011	Ring	0.3	0.3	POAG	No	BETA B	Betablocker	Borderline
63	F	FARMER	Hausa	Hausa	MUSLIM	0.7	0.6	31	31	2013	Tunnel	0.3	0.3	POAG	No	BETA B	Betablocker	Borderline
80	M	RTD	Hausa	Hausa	MUSLIM	0.7	0.4	33	33	2013	Tunnel	0.3	0.3	POAG	No	BETA B	Betablocker	Borderline
92	M	RTD	Hausa	Hausa	MUSLIM	0.7	0.6	43	43	2013	Tunnel	0.3	0.3	POAG	No	BETA B	Betablocker	Borderline
63	F	FARMER	Fulani	FULANI		0.7	0.8	30	36	2011	Arcuate	0.3	0.3	POAG	No	BETA B	Betablocker	Borderline
65	F	TRADER	NonHausa	IGBO	CHRISTIAN	0.6	0.5	36	36	2015	Arcuate	0.3	0.3	POAG	No	BETA B	Betablocker	Borderline
53	M	FARMER	Hausa	Hausa	MUSLIM	0.6	0.6	22	22	2012	Arcuate	0.3	0.3	POAG	No	BETA B	Betablocker	Borderline
54	F	FARMER	Hausa	Hausa	MUSLIM	0.6	0.6	22	22	2012	Arcuate	0.3	0.3	POAG	No	BETA B	Betablocker	Borderline
78	F	FARMER	Hausa	Hausa	MUSLIM	0.6	0.6	36	36	2013	Ring	0.3	0.3	POAG	No	BETA B	Betablocker	Borderline
52	F	FARMER	Hausa	Hausa	MUSLIM	0.6	0.6	43	43	2013	Paracentral	0.3	0.3	POAG	No	BETA B	Betablocker	Borderline
77	F	FARMER	Hausa	Hausa	MUSLIM	0.6	0.6	32	32	2013	Tunnel	0.3	0.3	POAG	No	BETA B	Betablocker	Borderline
80	M	FARMER	Hausa	Hausa	MUSLIM	0.6	0.6	22	22	2014	Tunnel	0.3	0.3	POAG	No	BETA B	Betablocker	Borderline
64	M	FARMER	Hausa	Hausa	MUSLIM	0.6	0.6	36	36	2015	Arcuate	0.3	0.3	POAG	No	BETA B	Betablocker	Borderline
54	M	TEACHER	NonHausa	GWARI	MUSLIM	0.6	0.6	29	29	2012	Arcuate	0.3	0.3	POAG	No	BETA B	Betablocker	Borderline
60	F	FARMER	Hausa	Hausa	MUSLIM	0.9	0.6	36	36	2014	Paracentral	0.3	0.3	PACG	No	BETA B	Betablocker	Borderline
69	F	TRADER	Hausa	Hausa	MUSLIM	0.9	0.7	29	29	2014	Arcuate	0.3	0.3	PACG	No	BETA B	Betablocker	Borderline
69	M	FARMER	Hausa	Hausa	MUSLIM	0.7	0.6	24	24	2013	Arcuate	0.3	0.3	PACG	No	BETA B	Betablocker	Borderline
66	F	FARMER	NonHausa	GWARI	CHRISTIAN	0.7	0.6	29	29	2015	Arcuate	0.3	0.3	PACG	No	BETA B	Betablocker	Borderline
96	F	RTD	Hausa	Hausa	MUSLIM	0.6	0.6	37	23	2012	Tunnel	0.3	0.3	PACG	No	BETA B	Betablocker	Borderline
66	M	FARMER	Hausa	Hausa	MUSLIM	0.6	0.6	23	23	2013	Arcuate	0.3	0.3	PACG	No	BETA B	Betablocker	Borderline
90	F	RTD	Hausa	Hausa	MUSLIM	0.6	0.7	24	24	2013	Tunnel	0.3	0.3	PACG	No	BETA B	Betablocker	Borderline
72	F	FARMER	Fulani	FULANI	MUSLIM	0.6	0.6	25	25	2013	Ring	0.3	0.3	PACG	No	BETA B	Betablocker	Borderline
56	F	FARMER	Fulani	FULANI	MUSLIM	0.6	0.7	30	30	2014	Arcuate	0.3	0.3	PACG	No	BETA B	Betablocker	Borderline
56	M	FARMER	Hausa	Hausa	MUSLIM	0.8	0.8	17	16	2013	Ring	0.3	0.3	NTG	No	BETA B	Betablocker	Borderline
50	F	FARMER	Hausa	Hausa	MUSLIM	0.7	0.8	19	17	2011	Seidel	0.3	0.3	NTG	No	BETA B	Betablocker	Borderline
50	F	FARMER	Fulani	FULANI	MUSLIM	0.7	0.4	18	20	2011	Seidel	0.3	0.3	NTG	No	BETA B	Betablocker	Borderline
50	M	FARMER	NonHausa	OTHERS	MUSLIM	0.6	0.4	21	18	2014	Tunnel	0.3	0.3	NTG	No	BETA B	Betablocker	Borderline
51	M	FARMER	Hausa	Hausa	MUSLIM	0.6	0.6	21	21	2013	Tunnel	0.3	0.3	NTG	No	BETA B	Betablocker	Borderline
90	F	RTD	Hausa	Hausa	MUSLIM	0.7	0.7	36	36	2012	Ring	0.3	0.3	SG	No	ALPH	Alphaagonist	Borderline
59	F	FARMER	Hausa	Hausa	MUSLIM	0.6	0.6	23	32	2012	Arcuate	0.3	0.3	SG	No	ALPH	Alphaagonist	Borderline
90	M	RTD	NonHausa	GWARI	MUSLIM	0.9	0.8	43	43	2014	Tunnel	0.3	0.3	POAG	No	ALPH	Alphaagonist	Borderline
59	F	TRADER	Hausa	Hausa	MUSLIM	0.8	0.8	24	40	2011	Seidel	0.3	0.3	POAG	No	ALPH	Alphaagonist	Borderline
54	M	FARMER	Hausa	Hausa	MUSLIM	0.8	0.6	30	42	2012	Arcuate	0.3	0.3	POAG	No	ALPH	Alphaagonist	Borderline
67	M	FARMER	Hausa	Hausa	MUSLIM	0.7	0.8	28	28	2011	Arcuate	0.3	0.3	POAG	No	ALPH	Alphaagonist	Borderline
67	F	TRADER	Hausa	Hausa	CHRISTIAN	0.7	0.7	29	29	2011	Arcuate	0.3	0.3	POAG	No	ALPH	Alphaagonist	Borderline
64	F	FARMER	Fulani	FULANI	MUSLIM	0.7	0.8	23	24	2011	Arcuate	0.3	0.3	POAG	No	ALPH	Alphaagonist	Borderline
66	F	FARMER	Hausa	Hausa	MUSLIM	0.6	0.6	23	22	2012	Paracentral	0.3	0.3	POAG	No	ALPH	Alphaagonist	Borderline
60	M	FARMER	Hausa	Hausa	MUSLIM	0.6	0.9	29	28	2014	Ring	0.3	0.3	POAG	No	ALPH	Alphaagonist	Borderline
92	F	FARFER	Hausa	Hausa	MUSLIM	0.6	0.6	29	26	2015	Tunnel	0.3	0.3	POAG	No	ALPH	Alphaagonist	Borderline
72	M	FARMER	NonHausa	GWARI	MUSLIM	0.5	0.6	36	34	2014	Tunnel	0.3	0.3	POAG	No	ALPH	Alphaagonist	Borderline
72	F	FARMER	Hausa	Hausa	MUSLIM	0.7	0.8	29	29	2011	Seidel	0.3	0.3	PACG	No	ALPH	Alphaagonist	Borderline
61	M	FARMER	Hausa	Hausa	MUSLIM	0.7	0.8	22	22	2011	Seidel	0.3	0.3	PACG	No	ALPH	Alphaagonist	Borderline
68	M	FARMER	Hausa	Hausa	MUSLIM	0.6	0.6	36	36	2013	Arcuate	0.3	0.3	PACG	No	ALPH	Alphaagonist	Borderline
77	F	FARMER	Fulani	FULANI	MUSLIM	0.6	0.8	29	29	2014	Tunnel	0.3	0.3	PACG	No	ALPH	Alphaagonist	Borderline
56	M	FARMER	Hausa	Hausa	MUSLIM	0.8	0.3	18	18	2011	Arcuate	0.3	0.3	NTG	No	ALPH	Alphaagonist	Borderline
67	F	FARMER	Hausa	Hausa	MUSLIM	0.7	0.7	18	23	2012	Arcuate	0.3	0.3	NTG	No	ALPH	Alphaagonist	Borderline
51	F	FARMER	Fulani	FULANI	MUSLIM	0.8	0.5	19	19	2014	Seidel	0.3	0.2	NTG	No	ALPH	Alphaagonist	WithinNormalLimits
70	F	TRADER	Fulani	FULANI	MUSLIM	0.8	0.8	29	28	2011	Arcuate	0.3	0.2	PACG	No	BETA B	Betablocker	ReducedSensitivity
60	M	FARMER	Fulani	FULANI	MUSLIM	0.8	0.8	28	28	2011	Ring	0.3	0.2	POAG	Yes	SURGERY		OutsideNormalLimit
53	M	FARMER	Hausa	Hausa	MUSLIM	0.7	0.9	22	23	2011	Arcuate	0.3	0.2	PACG	Yes	SURGERY		OutsideNormalLimit
59	F	RTD	NonHausa	IGALA	MUSLIM	0.9	0.8	28	28	2011	Ring	0.3	0.2	PACG	No	PROST	Protaglandin	OutsideNormalLimit
51	F	TRADER	NonHausa	IGALA	MUSLIM	0.8	0.9	28	28	2011	Seidel	0.3	0.2	POAG	No	CARB	CAI	OutsideNormalLimit
71	F	RTD	Fulani	FULANI	MUSLIM	0.8	0.7	29	29	2016	Arcuate	0.3	0.2	POAG	No	BETA B	Betablocker	OutsideNormalLimit
60	M	FARMER	Hausa	Hausa	MUSLIM	0.7	0.8	29	27	2016	Ring	0.3	0.2	POAG	No	BETA B	Betablocker	OutsideNormalLimit
60	F	ENGINEER	NonHausa	GWARI	MUSLIM	0.7	0.8	28	28	2011	Arcuate	0.3	0.2	PACG	No	BETA B	Betablocker	OutsideNormalLimit
70	F	FARMER	Fulani	FULANI	MUSLIM	0.7	0.7	28	29	2011	Arcuate	0.3	0.2	PACG	No	BETA B	Betablocker	OutsideNormalLimit
54	M	CIV	Hausa	Hausa	CHRISTIAN	0.8	0.9	19	18	2011	Arcuate	0.3	0.2	NTG	No	ALPH	Alphaagonist	OutsideNormalLimit
70	M	FARMER	NonHausa	IGALA	CHRISTIAN	0.8	0.8	22	23	2012	Seidel	0.3	0.2	SG	No	PROST	Protaglandin	Borderline
60	M	FARMER	NonHausa	GWARI	CHRISTIAN	0.4	0.4	23	19	2012	Arcuate	0.3	0.2	SG	No	BETA B	Betablocker	Borderline
53	M	FARMER	NonHausa	IGALA	CHRISTIAN	0.8	0.8	23	29	2012	Arcuate	0.3	0.2	POAG	No	BETA B	Betablocker	Borderline
56	F	TRADER	NonHausa	KAMBARI	MUSLIM	0.8	0.9	22	23	2011	Seidel	0.3	0.2	PACG	No	BETA B	Betablocker	Borderline
62	F	FARMER	Fulani	FULANI	MUSLIM	0.8	0.8	22	22	2011	Arcuate	0.3	0.2	PACG	No	BETA B	Betablocker	Borderline
65	F	FARMER	Hausa	Hausa	MUSLIM	0.8	0.8	29	29	2011	Ring	0.3	0	PACG	No	PROST	Protaglandin	WithinNormalLimits
59	M	FARMER	Fulani	FULANI	CHRISTIAN	0.7	0.8	28	17	2011	Arcuate	0.3	0	POAG	No	BETA B	Betablocker	WithinNormalLimits
79	F	FARMER	Fulani	FULANI	MUSLIM	0.7	0.8	32	29	2011	Arcuate	0.3	0	POAG	No	BETA B	Betablocker	OutsideNormalLimit
65	F	FARMER	Fulani	FULANI	CHRISTIAN	0.7	0.7	26	16	2011	Arcuate	0.3	0	POAG	No	ALPH	Alphaagonist	OutsideNormalLimit
77	M	FARMER	Hausa	Hausa	MUSLIM	0.7	0.7	22	28	2012	Arcuate	0.2	1	SG	No	CARB	CAI	WithinNormalLimits
70	F	FARMER	Hausa	Hausa	MUSLIM	0.7	0.8	29	26	2011	Ring	0.2	1	POAG	No	BETA B	Betablocker	ReducedSensitivity
50	M	RTD	Hausa	Hausa	MUSLIM	0.8	0.8	18	19	2011	Seidel	0.2	1	NTG	Yes	SURGERY		OutsideNormalLimit
65	M	TRADER	Hausa	Hausa	MUSLIM	0.8	0.8	24	32	2011	Ring	0.2	1	POAG	No	PROST	Protaglandin	OutsideNormalLimit
51	F	CIV Serv	Hausa	Hausa	MUSLIM	0.8	0.4	28	27	2011	Arcuate	0.2	0.3	NTG	No	BETA B	Betablocker	WithinNormalLimits
83	F	RTD	NonHausa	OTHERS	MUSLIM	0.8	0.8	30	30	2011	Arcuate	0.2	0.3	POAG	No	PROST	Protaglandin	OutsideNormalLimit
80	F	RTD	Hausa	Hausa	MUSLIM	0.7	0.7	27	27	2011	Arcuate	0.2	0.3	POAG	No	BETA B	Betablocker	OutsideNormalLimit
60	F	FARMER	Hausa	Hausa	MUSLIM	0.7	0.8	29	27	2016	Arcuate	0.2	0.3	POAG	No	BETA B	Betablocker	OutsideNormalLimit
60	F	FARMER	Hausa	Hausa	MUSLIM	0.7	0.8	29	28	2016	Ring	0.2	0.3	POAG	No	BETA B	Betablocker	OutsideNormalLimit
53	F	FARMER	Fulani	FULANI	MUSLIM	0.7	0.8	28	37	2011	Tunnel	0.2	0.3	POAG	No	BETA B	Betablocker	OutsideNormalLimit
59	M	FARMER	Hausa	Hausa	MUSLIM	0.6	0.6	22	22	2012	Arcuate	0.2	0.3	POAG	No	ALPH	Alphaagonist	OutsideNormalLimit
50	M	FARMER	Hausa	Hausa	MUSLIM	0.8	0.8	27	27	2011	Arcuate	0.2	0.3	PACG	No	ALPH	Alphaagonist	OutsideNormalLimit
65	F	FARMER	Fulani	FULANI	MUSLIM	0.8	0.8	28	28	2011	Arcuate	0.2	0.3	PACG	No	PROST	Protaglandin	Borderline
51	F	FARMER	Hausa	Hausa	MUSLIM	0.8	0.9	43	40	2014	Seidel	0.2	0.3	POAG	No	BETA B	Betablocker	Borderline
60	F	FARMER	Fulani	FULANI	MUSLIM	0.8	0.6	36	36	2014	Arcuate	0.2	0.2	SG	No	PROST	Protaglandin	WithinNormalLimits
60	M	FARMER	Hausa	Hausa	MUSLIM	0.6	0.6	33	33	2013	Seidel	0.2	0.2	POAG	No	BETA B	Betablocker	WithinNormalLimits
54	M	FARMER	Hausa	Hausa	MUSLIM	0.8	0.7	24	24	2011	Arcuate	0.2	0.2	POAG	No	BETA B	Betablocker	ReducedSensitivity
63	M	FARMER	Hausa	Hausa	MUSLIM	0.6	0.6	23	24	2013	Arcuate	0.2	0.2	POAG	No	BETA B	Betablocker	ReducedSensitivity
69	M	FARMER	Hausa	Hausa	MUSLIM	0.5	0.5	23	24	2013	Arcuate	0.2	0.2	POAG	No	BETA B	Betablocker	ReducedSensitivity
54	F	FARMER	Hausa	Hausa	MUSLIM	0.6	0.6	29	29	2012	Seidel	0.2	0.2	POAG	Yes	SURG+PROS	Protaglandin	OutsideNormalLimit
60	F	TRADER	Hausa	Hausa	MUSLIM	0.5	0.5	24	18	2011	Arcuate	0.2	0.2	PACG	No	PROST	Protaglandin	OutsideNormalLimit
52	M	DOCTOR	NonHausa	IGBO	CHRISTIAN	0.7	0.7	22	22	2012	Ring	0.2	0.2	POAG	No	BETA B	Betablocker	OutsideNormalLimit
68	M	FARMER	Hausa	Hausa	MUSLIM	0.6	0.6	23	22	2012	Arcuate	0.2	0.2	POAG	No	BETA B	Betablocker	OutsideNormalLimit
61	F	FARMER	Hausa	Hausa	MUSLIM	0.6	0.6	26	23	2013	Arcuate	0.2	0.2	POAG	No	BETA B	Betablocker	OutsideNormalLimit
78	F	FARMER	Hausa	Hausa	MUSLIM	0.6	0.6	23	25	2012	Tunnel	0.2	0.2	POAG	No	PROST	Protaglandin	Borderline
60	M	TRADER	Fulani	FULANI	MUSLIM	0.3	0.8	18	18	2011	Paracentral	0.2	0.2	NTG	No	CARB	CAI	Borderline
65	F	TRADER	Fulani	FULANI	MUSLIM	0.8	0.8	29	29	2011	Arcuate	0.2	0	POAG	No	BETA B	Betablocker	ReducedSensitivity
65	M	TRADER	Hausa	Hausa	MUSLIM	0.7	0.8	24	24	2011	Ring	0.2	0	POAG	Yes	SURG + BE	Betablocker	OutsideNormalLimit
80	F	TRADER	Fulani	FULANI	MUSLIM	0.8	0.8	29	28	2011	Arcuate	0	0.3	PACG	No	PROST	Protaglandin	Borderline
67	M	TRADER	Hausa	Hausa	MUSLIM	0.6	0.8	29	28	2011	Ring	0	0.2	POAG	No	BETA B	Betablocker	WithinNormalLimits
63	F	FARMER	NonHausa	NUPE	ATR	0.7	0.8	29	29	2011	Ring	0	0.2	POAG	No	BETA B	Betablocker	Borderline
64	M	TRADER	Hausa	Hausa	MUSLIM	0.6	0.7	29	27	2011	Arcuate	0	0.2	POAG	No	BETA B	Betablocker	Borderline

## Sheet: Data used for graphs
	Year of Diagnosis of glaucoma	Frequency	Percent
	2011	230	23.1
	2012	179	18
	2013	214	21.5
	2014	150	15.1
	2015	111	11.2
	2016	111	11.2
	Total	995	100
	Prevalence by Glaucoma type	Prevalence	LCI	UCI
	All glaucoma	18.15	17.15	19.19
	Normal tension	1.04	0.8	1.34
	Primary angle closure	3.68	3.22	4.22
	Primary open angle	11.55	10.73	12.42
	Secondary	1.88	1.55	2.27
	Glaucomatype * Diagnosis year Crosstabulation
	Diagnosis year	2011	2012	2013	2014	2015	2016
	Normal tension	0.078	0.067	0.065	0.047	0.045	0.009
	Primary angle closure	0.226	0.061	0.248	0.173	0.198	0.342
	Primary open angle	0.591	0.709	0.607	0.68	0.658	0.586
	Secondary	0.104	0.162	0.079	0.1	0.099	0.063
	Data for type of Visual Field defect graph	Arcuate	Paracentral	Ring	Seidel	Tunnel
	Normal-tension	0.351	0.035	0.211	0.193	0.211
	Primary angle closure	0.406	0.069	0.203	0.079	0.243
	Primary open angle	0.324	0.044	0.239	0.101	0.292
	Secondary	0.447	0.078	0.194	0.068	0.214
	Data for treatment modality
	Treatment	Female	Male	Total
	Alpha-2-Agonist	0.615	0.385	0.266
	Beta-blocker	0.598	0.402	0.422
	Carbonic Anhydrase Inhibitor	0.436	0.564	0.078
	Prostaglandine	0.545	0.455	0.113
	Trabeculectomy +Alpha-2-Agonist	0.449	0.551	0.049
	Trabeculectomy + Beta-blocker	0.442	0.558	0.043
	Trabeculectomy + Prostaglandine	0.6	0.4	0.01
	Trabeculectomy only	0.444	0.556	0.018
